# Supplementary material for: Magnetization relaxation in the single-ion magnet DySc2N@C80: quantum tunneling, magnetic dilution, and unconventional temperature dependence
Source: Phys Chem Chem Phys. 2018 Apr 10;20(17):11656–72. doi: 10.1039/c8cp01608a (PMC5933001; doi:10.1039/c8cp01608a)
Supplement: Supplementary file 2 [file CP-020-C8CP01608A-s002.cif]

# Electronic Supplementary Material (ESI) for Physical Chemistry Chemical Physics.
# This journal is © the Owner Societies 2018

####################################################################### 
# 
# This file contains crystal structure data downloaded from the 
# Cambridge Structural Database (CSD) hosted by the Cambridge 
# Crystallographic Data Centre (CCDC).
# 
# Full information about CCDC data access policies and citation 
# guidelines are available at http://www.ccdc.cam.ac.uk/access/V1 
# 
# Audit and citation data items may have been added by the CCDC. 
# Please retain this information to preserve the provenance of 
# this file and to allow appropriate attribution of the data. 
# 
#######################################################################

data_shelx
_database_code_depnum_ccdc_archive 'CCDC 1587626'
_audit_update_record             
;
2017-11-26 deposited with the CCDC.
2018-04-10 downloaded from the CCDC.
;
# start Validation Reply Form
_vrf_PLAT307_shelx               
;
PROBLEM: Isolated Metal Atom (Unusual !) ................ 
<Dy1B
RESPONSE: This is disordered endohedral metal atom
;

_audit_creation_method           SHELXL-2016/6
_shelx_SHELXL_version_number     2016/6
_chemical_name_systematic        'DySc2N@Ih(7)-C80/Ni(OEP in C2/c'
_chemical_name_common            ;DySc2N@Ih(7)-C80/Ni(OEP)/2(C6H6);
_chemical_melting_point          ?
_chemical_formula_moiety         ;DySc2NC80/Ni(OEP)/C6H6;
_chemical_formula_sum            'C125 H53 Dy N5 Ni Sc2'
_chemical_formula_weight         1935.85

loop_
_atom_type_symbol
_atom_type_description
_atom_type_scat_dispersion_real
_atom_type_scat_dispersion_imag
_atom_type_scat_source
C C 0.0060 0.0030 'International Tables Vol C Tables 4.2.6.8 and 6.1.1.4'
H H 0.0000 0.0000 'International Tables Vol C Tables 4.2.6.8 and 6.1.1.4'
N N 0.0110 0.0050 'International Tables Vol C Tables 4.2.6.8 and 6.1.1.4'
Sc Sc 0.3460 0.5980 'International Tables Vol C Tables 4.2.6.8 and 6.1.1.4'
Ni Ni 0.2510 1.6960 'International Tables Vol C Tables 4.2.6.8 and 6.1.1.4'
Dy Dy -0.3850 6.5330 'International Tables Vol C Tables 4.2.6.8 and 6.1.1.4'

_space_group_crystal_system      monoclinic
_space_group_IT_number           15
_space_group_name_H-M_alt        'C 2/c'
_space_group_name_Hall           '-C 2yc'

_shelx_space_group_comment       
;
The symmetry employed for this shelxl refinement is uniquely defined
by the following loop, which should always be used as a source of
symmetry information in preference to the above space-group names.
They are only intended as comments.
;

loop_
_space_group_symop_operation_xyz
'x, y, z'
'-x, y, -z+1/2'
'x+1/2, y+1/2, z'
'-x+1/2, y+1/2, -z+1/2'
'-x, -y, -z'
'x, -y, z-1/2'
'-x+1/2, -y+1/2, -z'
'x+1/2, -y+1/2, z-1/2'

_cell_length_a                   25.190(5)
_cell_length_b                   15.050(3)
_cell_length_c                   39.490(8)
_cell_angle_alpha                90
_cell_angle_beta                 95.46(3)
_cell_angle_gamma                90
_cell_volume                     14903(5)
_cell_formula_units_Z            8
_cell_measurement_temperature    100(2)
_cell_measurement_reflns_used    110455
_cell_measurement_theta_min      1.306
_cell_measurement_theta_max      32.520

_exptl_crystal_description       block
_exptl_crystal_colour            black
_exptl_crystal_density_meas      ?
_exptl_crystal_density_method    ?
_exptl_crystal_density_diffrn    1.726
_exptl_crystal_F_000             7792
_exptl_transmission_factor_min   ?
_exptl_transmission_factor_max   ?
_exptl_crystal_size_max          0.1
_exptl_crystal_size_mid          0.1
_exptl_crystal_size_min          0.08
_exptl_absorpt_coefficient_mu    2.688
_shelx_estimated_absorpt_T_min   ?
_shelx_estimated_absorpt_T_max   ?
_exptl_absorpt_correction_type   none
_exptl_absorpt_correction_T_min  ?
_exptl_absorpt_correction_T_max  ?
_exptl_absorpt_process_details   ?
_exptl_absorpt_special_details   ?
_diffrn_ambient_temperature      100(2)
_diffrn_radiation_wavelength     0.896
_diffrn_radiation_type           synchrotron
_diffrn_source                   'BESSY BL MX-14.3'
_diffrn_measurement_device_type  MAR225CCD
_diffrn_measurement_method       'phi scan'
_diffrn_detector_area_resol_mean ?
_diffrn_reflns_number            110455
_diffrn_reflns_av_unetI/netI     0.0559
_diffrn_reflns_av_R_equivalents  0.0930
_diffrn_reflns_limit_h_min       -32
_diffrn_reflns_limit_h_max       32
_diffrn_reflns_limit_k_min       -19
_diffrn_reflns_limit_k_max       19
_diffrn_reflns_limit_l_min       -50
_diffrn_reflns_limit_l_max       50
_diffrn_reflns_theta_min         1.306
_diffrn_reflns_theta_max         35.592
_diffrn_reflns_theta_full        32.520
_diffrn_measured_fraction_theta_max 0.959
_diffrn_measured_fraction_theta_full 0.990
_diffrn_reflns_Laue_measured_fraction_max 0.959
_diffrn_reflns_Laue_measured_fraction_full 0.990
_diffrn_reflns_point_group_measured_fraction_max 0.959
_diffrn_reflns_point_group_measured_fraction_full 0.990
_reflns_number_total             16413
_reflns_number_gt                9234
_reflns_threshold_expression     'I > 2\s(I)'
_reflns_Friedel_coverage         0.000
_reflns_Friedel_fraction_max     .
_reflns_Friedel_fraction_full    .

_reflns_special_details          
;
 Reflections were merged by SHELXL according to the crystal
 class for the calculation of statistics and refinement.
 
 _reflns_Friedel_fraction is defined as the number of unique
 Friedel pairs measured divided by the number that would be
 possible theoretically, ignoring centric projections and
 systematic absences.
;

_computing_data_collection       XDS
_computing_cell_refinement       XDS
_computing_data_reduction        XDS
_computing_structure_solution    'SHELXT 2014/5 (Sheldrick, 2014)'
_computing_structure_refinement  'SHELXL-2016/6 (Sheldrick, 2016)'
_computing_molecular_graphics    ?
_computing_publication_material  ?
_refine_special_details          ?
_refine_ls_structure_factor_coef Fsqd
_refine_ls_matrix_type           full
_refine_ls_weighting_scheme      calc
_refine_ls_weighting_details     
'w=1/[\s^2^(Fo^2^)+(0.1903P)^2^+287.8477P] where P=(Fo^2^+2Fc^2^)/3'
_atom_sites_solution_primary     ?
_atom_sites_solution_secondary   ?
_atom_sites_solution_hydrogens   geom
_refine_ls_hydrogen_treatment    constr
_refine_ls_extinction_method     none
_refine_ls_extinction_coef       .
_refine_ls_number_reflns         16413
_refine_ls_number_parameters     1239
_refine_ls_number_restraints     1210
_refine_ls_R_factor_all          0.1702
_refine_ls_R_factor_gt           0.1131
_refine_ls_wR_factor_ref         0.3667
_refine_ls_wR_factor_gt          0.3181
_refine_ls_goodness_of_fit_ref   1.114
_refine_ls_restrained_S_all      1.230
_refine_ls_shift/su_max          0.001
_refine_ls_shift/su_mean         0.000

loop_
_atom_site_label
_atom_site_type_symbol
_atom_site_fract_x
_atom_site_fract_y
_atom_site_fract_z
_atom_site_U_iso_or_equiv
_atom_site_adp_type
_atom_site_occupancy
_atom_site_site_symmetry_order
_atom_site_calc_flag
_atom_site_refinement_flags_posn
_atom_site_refinement_flags_adp
_atom_site_refinement_flags_occupancy
_atom_site_disorder_assembly
_atom_site_disorder_group
Dy1A Dy 0.76368(3) 0.49944(4) 0.31976(2) 0.0417(3) Uani 0.948(4) 1 d . U P A 1
Sc1 Sc 0.65756(9) 0.60056(14) 0.36046(5) 0.0460(6) Uani 1 1 d . . . A 1
Sc2 Sc 0.66287(9) 0.38207(14) 0.35946(5) 0.0467(6) Uani 1 1 d . . . A 1
N1 N 0.6964(2) 0.4949(3) 0.34715(15) 0.0075(11) Uani 1 1 d . . . A 1
Dy1B Dy 0.7457(5) 0.4943(5) 0.3068(3) 0.015(3) Uiso 0.052(4) 1 d . . P A 2
C1A C 0.5927(6) 0.5270(10) 0.4101(4) 0.058(2) Uani 1 1 d . U . A 1
C2A C 0.6236(6) 0.5963(10) 0.4211(3) 0.061(2) Uani 1 1 d . U . A 1
C3A C 0.6120(6) 0.6801(9) 0.3945(4) 0.066(2) Uani 1 1 d . U . A 1
C4A C 0.5703(5) 0.6391(10) 0.3685(4) 0.065(2) Uani 1 1 d . U . A 1
C5A C 0.5600(5) 0.5588(10) 0.3772(4) 0.060(2) Uani 1 1 d . U . A 1
C6A C 0.5449(4) 0.4887(7) 0.3542(3) 0.046(2) Uani 1 1 d D U . A 1
C7A C 0.5411(4) 0.5050(6) 0.3201(3) 0.048(2) Uani 1 1 d D U . A 1
C8A C 0.5582(5) 0.5927(9) 0.3076(3) 0.058(2) Uani 1 1 d . U . A 1
C9A C 0.5725(5) 0.6612(8) 0.3349(4) 0.057(2) Uani 1 1 d . U . A 1
C10A C 0.6134(6) 0.7220(9) 0.3284(4) 0.073(3) Uani 1 1 d . U . A 1
C11A C 0.6388(6) 0.7149(8) 0.2961(3) 0.062(2) Uani 1 1 d . U . A 1
C12A C 0.6230(5) 0.6479(8) 0.2718(3) 0.058(2) Uani 1 1 d . U . A 1
C13A C 0.5806(5) 0.5832(9) 0.2780(3) 0.065(2) Uani 1 1 d . U . A 1
C14A C 0.5822(7) 0.4976(8) 0.2673(4) 0.066(3) Uani 1 1 d . U . A 1
C15A C 0.6226(5) 0.4630(9) 0.2522(3) 0.075(3) Uani 1 1 d D U . A 1
C16A C 0.6583(6) 0.5145(7) 0.2431(3) 0.065(2) Uani 1 1 d D U . A 1
C17A C 0.6606(7) 0.6138(10) 0.2529(3) 0.067(2) Uani 1 1 d . U . A 1
C18A C 0.7122(7) 0.6351(10) 0.2572(3) 0.071(2) Uani 1 1 d . U . A 1
C19A C 0.7460(7) 0.5636(10) 0.2503(3) 0.069(2) Uani 1 1 d . U . A 1
C20A C 0.7154(6) 0.4880(8) 0.2424(3) 0.068(2) Uani 1 1 d D U . A 1
C21A C 0.7288(5) 0.4031(9) 0.2515(3) 0.073(2) Uani 1 1 d D U . A 1
C22A C 0.7812(5) 0.3869(9) 0.2675(3) 0.075(3) Uani 1 1 d D U . A 1
C23A C 0.8189(5) 0.4569(9) 0.2761(3) 0.073(2) Uani 1 1 d D U . A 1
C24A C 0.8016(7) 0.5501(12) 0.2685(4) 0.077(3) Uani 1 1 d . U . A 1
C25A C 0.8175(7) 0.6169(12) 0.2918(4) 0.080(3) Uani 1 1 d . U . A 1
C26A C 0.8493(5) 0.5869(11) 0.3207(4) 0.069(2) Uani 1 1 d . U . A 1
C27A C 0.8648(5) 0.4973(8) 0.3340(4) 0.059(2) Uani 1 1 d . U . A 1
C28A C 0.8495(5) 0.4328(9) 0.3093(3) 0.074(3) Uani 1 1 d D U . A 1
C29A C 0.8304(5) 0.3485(8) 0.3199(3) 0.075(3) Uani 1 1 d D U . A 1
C30A C 0.8313(5) 0.3316(9) 0.3528(4) 0.065(2) Uani 1 1 d . U . A 1
C31A C 0.8464(5) 0.3933(10) 0.3809(4) 0.064(2) Uani 1 1 d . U . A 1
C32A C 0.8645(4) 0.4854(9) 0.3696(4) 0.057(2) Uani 1 1 d . U . A 1
C33A C 0.8506(5) 0.5428(10) 0.3926(4) 0.076(3) Uani 1 1 d D U . A 1
C34A C 0.8240(6) 0.4906(7) 0.4218(4) 0.070(3) Uani 1 1 d D U . A 1
C35A C 0.8242(5) 0.4014(9) 0.4112(4) 0.065(2) Uani 1 1 d . U . A 1
C36A C 0.7835(5) 0.3413(8) 0.4167(3) 0.051(2) Uani 1 1 d . U . A 1
C37A C 0.7436(6) 0.3731(9) 0.4359(3) 0.062(2) Uani 1 1 d . U . A 1
C38A C 0.7500(5) 0.4718(7) 0.4467(3) 0.063(2) Uani 1 1 d D U . A 1
C39A C 0.7851(4) 0.5250(8) 0.4361(3) 0.074(3) Uani 1 1 d D U . A 1
C40A C 0.7700(4) 0.6246(7) 0.4286(3) 0.072(3) Uani 1 1 d D U . A 1
C41A C 0.7178(5) 0.6491(7) 0.4304(3) 0.066(2) Uani 1 1 d D U . A 1
C42A C 0.6754(4) 0.5839(9) 0.4382(3) 0.061(2) Uani 1 1 d D U . A 1
C43A C 0.6888(5) 0.4993(7) 0.4467(3) 0.055(2) Uani 1 1 d D U . A 1
C44A C 0.6597(6) 0.4253(9) 0.4383(3) 0.058(2) Uani 1 1 d . U . A 1
C45A C 0.6082(6) 0.4364(10) 0.4177(3) 0.061(2) Uani 1 1 d . U . A 1
C46A C 0.5887(6) 0.3675(10) 0.3944(4) 0.068(2) Uani 1 1 d . U . A 1
C47A C 0.6170(6) 0.2925(9) 0.3908(4) 0.064(2) Uani 1 1 d . U . A 1
C48A C 0.6760(6) 0.2832(8) 0.4075(4) 0.065(2) Uani 1 1 d . U . A 1
C49A C 0.6940(7) 0.3496(9) 0.4309(3) 0.066(2) Uani 1 1 d . U . A 1
C50A C 0.7648(6) 0.2749(8) 0.3930(3) 0.057(2) Uani 1 1 d . U . A 1
C51A C 0.7095(6) 0.2483(8) 0.3892(4) 0.062(2) Uani 1 1 d . U . A 1
C52A C 0.6982(6) 0.2216(8) 0.3508(4) 0.068(2) Uani 1 1 d . U . A 1
C53A C 0.7494(6) 0.2371(8) 0.3380(4) 0.071(2) Uani 1 1 d . U . A 1
C54A C 0.7880(6) 0.2661(9) 0.3612(4) 0.070(2) Uani 1 1 d . U . A 1
C55A C 0.7426(7) 0.2635(10) 0.3004(4) 0.079(3) Uani 1 1 d . U . A 1
C56A C 0.7870(5) 0.3184(8) 0.2947(3) 0.072(2) Uani 1 1 d D U . A 1
C57A C 0.6988(5) 0.2749(8) 0.2855(3) 0.071(3) Uani 1 1 d D U . A 1
C58A C 0.6877(5) 0.3403(7) 0.2591(3) 0.069(2) Uani 1 1 d D U . A 1
C59A C 0.6356(4) 0.3675(7) 0.2597(3) 0.073(3) Uani 1 1 d D U . A 1
C60A C 0.6115(4) 0.3210(8) 0.2847(2) 0.075(3) Uani 1 1 d D U . A 1
C61A C 0.6490(4) 0.2616(7) 0.3000(3) 0.070(3) Uani 1 1 d D U . A 1
C62A C 0.5706(5) 0.3605(7) 0.3068(3) 0.074(3) Uani 1 1 d D U . A 1
C63A C 0.5555(5) 0.4410(9) 0.2964(3) 0.067(2) Uani 1 1 d D U . A 1
C64A C 0.5705(4) 0.3349(7) 0.3404(3) 0.062(2) Uani 1 1 d D U . A 1
C65A C 0.5601(4) 0.3976(8) 0.3659(3) 0.056(2) Uani 1 1 d D U . A 1
C66A C 0.6081(5) 0.2650(8) 0.3553(3) 0.072(2) Uani 1 1 d D U . A 1
C67A C 0.6490(5) 0.2347(7) 0.3366(3) 0.069(2) Uani 1 1 d D U . A 1
C68A C 0.8340(4) 0.6212(8) 0.3838(3) 0.077(3) Uani 1 1 d D U . A 1
C69A C 0.7936(5) 0.6679(7) 0.4052(3) 0.073(3) Uani 1 1 d D U . A 1
C70A C 0.7578(4) 0.7246(7) 0.3899(3) 0.066(2) Uani 1 1 d D U . A 1
C71A C 0.7546(4) 0.7466(7) 0.3527(3) 0.073(3) Uani 1 1 d D U . A 1
C72A C 0.7936(6) 0.7095(9) 0.3332(3) 0.078(3) Uani 1 1 d D U . A 1
C73A C 0.8354(4) 0.6498(8) 0.3497(3) 0.069(2) Uani 1 1 d D U . A 1
C74A C 0.7047(5) 0.7163(8) 0.4048(3) 0.069(2) Uani 1 1 d D U . A 1
C75A C 0.6590(5) 0.7305(9) 0.3875(3) 0.078(3) Uani 1 1 d D U . A 1
C76A C 0.6556(5) 0.7563(8) 0.3506(4) 0.073(3) Uani 1 1 d D U . A 1
C77A C 0.7055(6) 0.7658(8) 0.3360(3) 0.073(3) Uani 1 1 d D U . A 1
C78A C 0.6952(7) 0.7366(8) 0.2987(4) 0.069(2) Uani 1 1 d . U . A 1
C79A C 0.7276(7) 0.6998(9) 0.2825(4) 0.069(2) Uani 1 1 d . U . A 1
C80A C 0.7847(6) 0.6842(9) 0.2978(4) 0.069(2) Uani 1 1 d . U . A 1
Ni1P Ni 0.51838(3) 0.49869(5) 0.45895(2) 0.0019(2) Uani 1 1 d . U . B 1
N1P N 0.5763(2) 0.4999(3) 0.49570(14) 0.0046(9) Uani 1 1 d . U . B 1
N2P N 0.5197(2) 0.3676(4) 0.45900(13) 0.0053(10) Uani 1 1 d . U . B 1
N3P N 0.4631(2) 0.4970(3) 0.42055(14) 0.0055(10) Uani 1 1 d . U . B 1
N4P N 0.5192(2) 0.6295(4) 0.45732(13) 0.0045(10) Uani 1 1 d . U . B 1
C1P C 0.6025(3) 0.4287(4) 0.51117(15) 0.0054(11) Uani 1 1 d . U . B 1
C2P C 0.6459(3) 0.4578(5) 0.53567(16) 0.0061(11) Uani 1 1 d . U . B 1
C3P C 0.6456(3) 0.5474(4) 0.53533(16) 0.0067(11) Uani 1 1 d . U . B 1
C4P C 0.6024(3) 0.5733(4) 0.51049(15) 0.0052(11) Uani 1 1 d . U . B 1
C5P C 0.5906(3) 0.6607(4) 0.50242(16) 0.0057(11) Uani 1 1 d . U . B 1
H5P H 0.609761 0.704903 0.514669 0.007 Uiso 1 1 calc R U . B 1
C6P C 0.5520(3) 0.6860(4) 0.47712(16) 0.0056(11) Uani 1 1 d . U . B 1
C7P C 0.5424(3) 0.7781(4) 0.46795(17) 0.0083(11) Uani 1 1 d . U . B 1
C8P C 0.5030(3) 0.7765(4) 0.44166(18) 0.0096(11) Uani 1 1 d . U . B 1
C9P C 0.4887(3) 0.6845(4) 0.43592(16) 0.0061(11) Uani 1 1 d . U . B 1
C10P C 0.4510(3) 0.6563(4) 0.41052(16) 0.0077(12) Uani 1 1 d . U . B 1
H10P H 0.431793 0.699223 0.397635 0.009 Uiso 1 1 calc R U . B 1
C11P C 0.4402(3) 0.5682(5) 0.40313(16) 0.0077(11) Uani 1 1 d . U . B 1
C12P C 0.4043(3) 0.5397(5) 0.37434(17) 0.0114(12) Uani 1 1 d . U . B 1
C13P C 0.4036(3) 0.4500(5) 0.37500(17) 0.0115(12) Uani 1 1 d . U . B 1
C14P C 0.4405(3) 0.4239(5) 0.40418(16) 0.0081(11) Uani 1 1 d . U . B 1
C15P C 0.4508(3) 0.3369(4) 0.41244(17) 0.0087(12) Uani 1 1 d . U . B 1
H15P H 0.431238 0.293207 0.400165 0.010 Uiso 1 1 calc R U . B 1
C16P C 0.4891(3) 0.3101(4) 0.43817(17) 0.0087(11) Uani 1 1 d . U . B 1
C17P C 0.5026(3) 0.2194(4) 0.44535(18) 0.0112(11) Uani 1 1 d . U . B 1
C18P C 0.5423(3) 0.2200(4) 0.47151(17) 0.0098(11) Uani 1 1 d . U . B 1
C19P C 0.5519(3) 0.3125(4) 0.47921(16) 0.0062(11) Uani 1 1 d . U . B 1
C20P C 0.5911(3) 0.3414(4) 0.50424(15) 0.0050(11) Uani 1 1 d . U . B 1
H20P H 0.610631 0.298483 0.516981 0.006 Uiso 1 1 calc R U . B 1
C21P C 0.6845(3) 0.3961(5) 0.55477(16) 0.0095(13) Uani 1 1 d . U . B 1
H21A H 0.665580 0.344191 0.561860 0.011 Uiso 1 1 calc R U . B 1
H21B H 0.700640 0.425601 0.575030 0.011 Uiso 1 1 calc R U . B 1
C22P C 0.7286(3) 0.3666(6) 0.53253(19) 0.0196(16) Uani 1 1 d . U . B 1
H22A H 0.752796 0.327123 0.545325 0.029 Uiso 1 1 calc R U . B 1
H22B H 0.712696 0.336574 0.512648 0.029 Uiso 1 1 calc R U . B 1
H22C H 0.747710 0.417875 0.525800 0.029 Uiso 1 1 calc R U . B 1
C23P C 0.6833(3) 0.6110(5) 0.55361(17) 0.0109(13) Uani 1 1 d . U . B 1
H23A H 0.699574 0.583430 0.574243 0.013 Uiso 1 1 calc R U . B 1
H23B H 0.663847 0.663040 0.560050 0.013 Uiso 1 1 calc R U . B 1
C24P C 0.7270(3) 0.6396(6) 0.5313(2) 0.0200(16) Uani 1 1 d . U . B 1
H24A H 0.750736 0.680523 0.543730 0.030 Uiso 1 1 calc R U . B 1
H24B H 0.746646 0.588242 0.525252 0.030 Uiso 1 1 calc R U . B 1
H24C H 0.710962 0.667755 0.511077 0.030 Uiso 1 1 calc R U . B 1
C25P C 0.5724(3) 0.8557(5) 0.4835(2) 0.0140(13) Uani 1 1 d . U . B 1
H25A H 0.576014 0.848944 0.508061 0.017 Uiso 1 1 calc R U . B 1
H25B H 0.552089 0.909419 0.478097 0.017 Uiso 1 1 calc R U . B 1
C26P C 0.6279(3) 0.8660(6) 0.4713(2) 0.0224(17) Uani 1 1 d . U . B 1
H26A H 0.645382 0.916695 0.482055 0.034 Uiso 1 1 calc R U . B 1
H26B H 0.648603 0.813578 0.477021 0.034 Uiso 1 1 calc R U . B 1
H26C H 0.624670 0.874072 0.447047 0.034 Uiso 1 1 calc R U . B 1
C27P C 0.4786(3) 0.8526(5) 0.4212(2) 0.0149(14) Uani 1 1 d . U . B 1
H27A H 0.485668 0.907365 0.433776 0.018 Uiso 1 1 calc R U . B 1
H27B H 0.440206 0.844485 0.418026 0.018 Uiso 1 1 calc R U . B 1
C28P C 0.5004(3) 0.8609(5) 0.3859(2) 0.0235(18) Uani 1 1 d . U . B 1
H28A H 0.483613 0.910323 0.373799 0.035 Uiso 1 1 calc R U . B 1
H28B H 0.538235 0.870203 0.388910 0.035 Uiso 1 1 calc R U . B 1
H28C H 0.492780 0.807332 0.373162 0.035 Uiso 1 1 calc R U . B 1
C29P C 0.3764(3) 0.6011(5) 0.34886(18) 0.0159(14) Uani 1 1 d . U . B 1
H29A H 0.360353 0.649133 0.360730 0.019 Uiso 1 1 calc R U . B 1
H29B H 0.347991 0.569145 0.335784 0.019 Uiso 1 1 calc R U . B 1
C30P C 0.4142(3) 0.6406(5) 0.32440(19) 0.0220(17) Uani 1 1 d . U . B 1
H30A H 0.394548 0.679600 0.308557 0.033 Uiso 1 1 calc R U . B 1
H30B H 0.442015 0.673482 0.337168 0.033 Uiso 1 1 calc R U . B 1
H30C H 0.429654 0.593504 0.312225 0.033 Uiso 1 1 calc R U . B 1
C31P C 0.3767(3) 0.3859(5) 0.35022(19) 0.0170(14) Uani 1 1 d . U . B 1
H31A H 0.347706 0.416137 0.336974 0.020 Uiso 1 1 calc R U . B 1
H31B H 0.361364 0.338360 0.362690 0.020 Uiso 1 1 calc R U . B 1
C32P C 0.4140(3) 0.3455(5) 0.3259(2) 0.0231(18) Uani 1 1 d . U . B 1
H32A H 0.394233 0.304985 0.310656 0.035 Uiso 1 1 calc R U . B 1
H32B H 0.428655 0.391936 0.312963 0.035 Uiso 1 1 calc R U . B 1
H32C H 0.442325 0.314092 0.338701 0.035 Uiso 1 1 calc R U . B 1
C33P C 0.4779(3) 0.1412(5) 0.4263(2) 0.0177(14) Uani 1 1 d . U . B 1
H33A H 0.439553 0.149522 0.423108 0.021 Uiso 1 1 calc R U . B 1
H33B H 0.484903 0.088044 0.439875 0.021 Uiso 1 1 calc R U . B 1
C34P C 0.4989(4) 0.1274(6) 0.3914(2) 0.0276(19) Uani 1 1 d . U . B 1
H34A H 0.481684 0.076684 0.380462 0.041 Uiso 1 1 calc R U . B 1
H34B H 0.491307 0.179212 0.377616 0.041 Uiso 1 1 calc R U . B 1
H34C H 0.536676 0.117709 0.394390 0.041 Uiso 1 1 calc R U . B 1
C35P C 0.5723(3) 0.1438(5) 0.48874(19) 0.0152(14) Uani 1 1 d . U . B 1
H35A H 0.551591 0.089858 0.484776 0.018 Uiso 1 1 calc R U . B 1
H35B H 0.576623 0.154454 0.513071 0.018 Uiso 1 1 calc R U . B 1
C36P C 0.6273(3) 0.1302(6) 0.4761(2) 0.0242(18) Uani 1 1 d . U . B 1
H36A H 0.644783 0.080835 0.487888 0.036 Uiso 1 1 calc R U . B 1
H36B H 0.623329 0.118259 0.452134 0.036 Uiso 1 1 calc R U . B 1
H36C H 0.648364 0.182860 0.480432 0.036 Uiso 1 1 calc R U . B 1
C1S C 0.6176(5) 0.9986(7) 0.3481(3) 0.045(3) Uani 1 1 d . . . C 1
H1S H 0.581080 1.000302 0.341979 0.054 Uiso 1 1 calc R U . C 1
C2S C 0.6541(5) 0.9969(7) 0.3227(3) 0.046(3) Uani 1 1 d . . . C 1
H2S H 0.641500 0.997872 0.299745 0.055 Uiso 1 1 calc R U . C 1
C3S C 0.7087(5) 0.9939(5) 0.3323(2) 0.032(2) Uani 1 1 d . . . C 1
H3S H 0.732773 0.991633 0.315892 0.039 Uiso 1 1 calc R U . C 1
C4S C 0.7265(4) 0.9942(6) 0.3658(3) 0.030(2) Uani 1 1 d . . . C 1
H4S H 0.762966 0.993486 0.372195 0.035 Uiso 1 1 calc R U . C 1
C5S C 0.6908(4) 0.9956(5) 0.3912(2) 0.027(2) Uani 1 1 d . . . C 1
H5S H 0.703602 0.995117 0.414116 0.033 Uiso 1 1 calc R U . C 1
C6S C 0.6370(5) 0.9977(6) 0.3817(3) 0.034(2) Uani 1 1 d . . . C 1
H6S H 0.613264 0.998586 0.398377 0.041 Uiso 1 1 calc R U . C 1
C12S C 0.9737(7) 0.3523(14) 0.2803(6) 0.040(3) Uani 0.5 1 d . U P . .
H12S H 0.956362 0.341586 0.299701 0.048 Uiso 0.5 1 calc R U P . .
C21S C 0.9745(7) 0.6375(15) 0.2814(7) 0.046(4) Uani 0.5 1 d . U P . .
H21S H 0.958215 0.647266 0.301202 0.055 Uiso 0.5 1 calc R U P . .
C13S C 1.0284(7) 0.3634(14) 0.2821(6) 0.041(4) Uani 0.5 1 d . U P . .
H13S H 1.048284 0.374159 0.302746 0.049 Uiso 0.5 1 calc R U P . .
C23S C 1.0294(8) 0.6263(15) 0.2814(7) 0.047(4) Uani 0.5 1 d . U P . .
H23S H 1.050429 0.614705 0.301591 0.057 Uiso 0.5 1 calc R U P . .
C22S C 0.9469(8) 0.6333(15) 0.2508(7) 0.047(4) Uani 0.5 1 d . U P . .
H22S H 0.909876 0.634843 0.249950 0.057 Uiso 0.5 1 calc R U P . .
C11S C 0.9465(7) 0.3578(14) 0.2492(6) 0.041(4) Uani 0.5 1 d . U P . .
H11S H 0.909473 0.357993 0.247893 0.049 Uiso 0.5 1 calc R U P . .

loop_
_atom_site_aniso_label
_atom_site_aniso_U_11
_atom_site_aniso_U_22
_atom_site_aniso_U_33
_atom_site_aniso_U_23
_atom_site_aniso_U_13
_atom_site_aniso_U_12
Dy1A 0.0190(4) 0.0779(5) 0.0319(5) 0.0060(3) 0.0212(3) 0.0033(3)
Sc1 0.0528(13) 0.0431(12) 0.0412(11) -0.0161(9) 0.0005(10) 0.0364(11)
Sc2 0.0553(14) 0.0381(11) 0.0444(12) 0.0202(9) -0.0069(10) -0.0309(10)
N1 0.007(3) 0.008(3) 0.008(3) 0.000(2) 0.006(2) 0.000(2)
C1A 0.057(2) 0.059(2) 0.057(2) -0.0007(10) 0.0076(10) 0.0005(10)
C2A 0.067(5) 0.075(5) 0.045(4) -0.021(4) 0.023(4) 0.022(4)
C3A 0.067(5) 0.065(5) 0.070(5) -0.030(4) 0.018(4) 0.033(4)
C4A 0.043(4) 0.068(5) 0.084(5) -0.004(4) 0.012(4) 0.030(4)
C5A 0.035(4) 0.071(5) 0.074(5) -0.014(4) 0.014(4) 0.009(4)
C6A 0.013(3) 0.070(5) 0.058(4) -0.006(4) 0.011(3) -0.004(4)
C7A 0.018(4) 0.067(5) 0.055(4) -0.002(4) -0.014(4) 0.000(4)
C8A 0.034(4) 0.069(5) 0.067(5) 0.019(4) -0.016(4) 0.021(4)
C9A 0.036(4) 0.050(4) 0.084(5) 0.015(4) -0.004(4) 0.030(4)
C10A 0.077(5) 0.046(4) 0.094(5) 0.011(4) -0.003(5) 0.030(4)
C11A 0.081(5) 0.039(4) 0.065(5) 0.028(4) -0.006(4) 0.020(4)
C12A 0.071(5) 0.046(4) 0.051(4) 0.035(4) -0.022(4) 0.008(4)
C13A 0.062(5) 0.064(5) 0.062(4) 0.016(4) -0.036(4) 0.010(4)
C14A 0.071(5) 0.062(5) 0.055(5) -0.004(4) -0.040(4) 0.003(4)
C15A 0.096(5) 0.074(5) 0.047(4) -0.006(4) -0.031(4) 0.001(5)
C16A 0.096(5) 0.072(5) 0.024(4) 0.007(4) -0.010(4) -0.003(5)
C17A 0.097(5) 0.064(5) 0.038(4) 0.028(4) -0.006(4) 0.004(5)
C18A 0.105(5) 0.067(5) 0.043(4) 0.030(4) 0.012(4) -0.018(5)
C19A 0.098(5) 0.080(5) 0.034(4) 0.013(4) 0.031(4) -0.016(5)
C20A 0.102(5) 0.078(5) 0.026(4) -0.005(4) 0.017(4) -0.003(5)
C21A 0.100(5) 0.081(5) 0.039(4) -0.027(4) 0.018(4) 0.015(5)
C22A 0.084(5) 0.086(5) 0.063(5) -0.033(4) 0.037(4) 0.020(5)
C23A 0.072(5) 0.091(5) 0.065(5) -0.017(5) 0.053(4) 0.003(5)
C24A 0.086(5) 0.091(5) 0.061(5) -0.002(5) 0.048(4) -0.022(5)
C25A 0.077(5) 0.084(5) 0.085(5) 0.016(5) 0.034(5) -0.026(5)
C26A 0.044(4) 0.082(5) 0.085(5) 0.016(5) 0.023(4) -0.026(4)
C27A 0.028(4) 0.077(5) 0.076(5) -0.006(4) 0.025(4) -0.001(4)
C28A 0.053(5) 0.086(5) 0.088(5) -0.020(5) 0.034(4) 0.011(5)
C29A 0.058(5) 0.073(5) 0.097(5) -0.018(5) 0.033(4) 0.031(4)
C30A 0.043(4) 0.059(5) 0.095(5) 0.003(4) 0.014(4) 0.035(4)
C31A 0.032(4) 0.075(5) 0.083(5) 0.018(4) -0.005(4) 0.027(4)
C32A 0.014(4) 0.079(5) 0.078(5) 0.001(4) -0.003(4) 0.003(4)
C33A 0.042(5) 0.089(5) 0.092(5) -0.009(5) -0.022(4) -0.010(5)
C34A 0.053(5) 0.072(5) 0.075(5) -0.001(4) -0.038(4) 0.005(4)
C35A 0.047(4) 0.066(5) 0.077(5) 0.018(4) -0.025(4) 0.016(4)
C36A 0.052(4) 0.040(4) 0.056(4) 0.031(4) -0.024(4) 0.007(4)
C37A 0.083(5) 0.058(5) 0.040(4) 0.028(4) -0.017(4) 0.004(4)
C38A 0.086(5) 0.073(5) 0.027(4) 0.010(4) -0.014(4) 0.000(5)
C39A 0.083(5) 0.078(5) 0.053(5) -0.008(4) -0.035(4) -0.004(5)
C40A 0.088(5) 0.060(5) 0.059(5) -0.035(4) -0.034(4) -0.002(5)
C41A 0.096(5) 0.054(5) 0.047(4) -0.037(4) 0.003(4) -0.008(4)
C42A 0.085(5) 0.070(5) 0.031(4) -0.021(4) 0.013(4) 0.014(4)
C43A 0.086(5) 0.065(5) 0.015(3) 0.001(4) 0.010(4) 0.001(4)
C44A 0.085(5) 0.066(5) 0.027(4) 0.010(4) 0.024(4) -0.016(4)
C45A 0.065(4) 0.079(5) 0.045(4) -0.006(4) 0.045(4) -0.028(4)
C46A 0.063(5) 0.076(5) 0.069(5) 0.006(4) 0.024(4) -0.026(4)
C47A 0.073(5) 0.051(4) 0.071(5) 0.017(4) 0.018(4) -0.025(4)
C48A 0.095(5) 0.038(4) 0.064(5) 0.023(4) 0.011(4) -0.005(4)
C49A 0.096(5) 0.056(5) 0.045(4) 0.022(4) 0.001(4) -0.011(5)
C50A 0.067(5) 0.035(4) 0.068(5) 0.020(4) -0.003(4) 0.022(4)
C51A 0.078(5) 0.029(4) 0.078(5) 0.027(4) 0.001(5) 0.005(4)
C52A 0.074(5) 0.028(4) 0.100(5) 0.003(4) -0.005(5) -0.001(4)
C53A 0.079(5) 0.035(4) 0.098(5) -0.004(4) 0.003(5) 0.024(4)
C54A 0.070(5) 0.046(4) 0.094(5) 0.004(4) 0.004(5) 0.027(4)
C55A 0.091(5) 0.055(5) 0.093(5) -0.031(4) 0.014(5) 0.022(5)
C56A 0.074(5) 0.063(5) 0.084(5) -0.035(4) 0.036(4) 0.030(4)
C57A 0.089(5) 0.049(4) 0.073(5) -0.039(4) -0.006(5) 0.012(5)
C58A 0.099(5) 0.064(5) 0.044(4) -0.037(4) 0.003(4) 0.000(5)
C59A 0.095(5) 0.060(5) 0.055(5) -0.040(4) -0.029(4) 0.003(5)
C60A 0.079(5) 0.061(5) 0.081(5) -0.048(4) -0.011(5) -0.016(4)
C61A 0.086(5) 0.045(4) 0.079(5) -0.030(4) -0.002(5) -0.021(4)
C62A 0.056(5) 0.074(5) 0.090(5) -0.025(5) -0.007(5) -0.027(4)
C63A 0.046(4) 0.075(5) 0.075(5) -0.015(4) -0.023(4) -0.016(4)
C64A 0.042(4) 0.056(5) 0.087(5) -0.006(4) 0.008(4) -0.025(4)
C65A 0.031(4) 0.073(5) 0.066(5) 0.007(4) 0.015(4) -0.021(4)
C66A 0.070(5) 0.050(4) 0.096(5) -0.002(4) 0.011(5) -0.024(4)
C67A 0.070(5) 0.036(4) 0.102(5) -0.006(4) 0.007(5) -0.017(4)
C68A 0.052(5) 0.074(5) 0.100(5) -0.022(5) -0.016(5) -0.027(4)
C69A 0.067(5) 0.058(5) 0.091(5) -0.041(4) -0.018(4) -0.018(4)
C70A 0.079(5) 0.032(4) 0.084(5) -0.027(4) -0.001(5) -0.020(4)
C71A 0.077(5) 0.032(4) 0.109(5) -0.007(4) 0.008(5) -0.022(4)
C72A 0.073(5) 0.051(5) 0.110(5) 0.008(5) 0.015(5) -0.037(4)
C73A 0.042(4) 0.060(5) 0.104(5) 0.003(5) 0.006(4) -0.035(4)
C74A 0.085(5) 0.042(4) 0.076(5) -0.043(4) -0.011(5) 0.007(4)
C75A 0.093(5) 0.048(4) 0.092(5) -0.032(4) 0.004(5) 0.020(5)
C76A 0.089(5) 0.028(4) 0.101(5) -0.009(4) 0.002(5) 0.019(4)
C77A 0.085(5) 0.028(4) 0.104(5) 0.008(4) -0.002(5) -0.005(4)
C78A 0.091(5) 0.034(4) 0.082(5) 0.031(4) 0.007(5) -0.001(4)
C79A 0.096(5) 0.050(5) 0.064(5) 0.034(4) 0.025(4) -0.020(5)
C80A 0.078(5) 0.052(5) 0.082(5) 0.027(4) 0.034(5) -0.029(4)
Ni1P 0.0018(2) 0.0019(2) 0.0021(2) -0.00008(10) 0.00009(10) 0.00002(10)
N1P 0.002(2) 0.005(2) 0.006(2) 0.0006(18) -0.0005(18) 0.0006(19)
N2P 0.0044(13) 0.0051(13) 0.0062(12) -0.0006(9) 0.0002(9) 0.0001(9)
N3P 0.003(2) 0.008(2) 0.005(2) -0.0017(18) -0.0008(18) -0.001(2)
N4P 0.0039(13) 0.0044(12) 0.0050(12) -0.0003(9) 0.0000(9) 0.0004(9)
C1P 0.002(2) 0.009(2) 0.005(2) 0.0001(19) -0.0026(19) 0.000(2)
C2P 0.002(2) 0.011(2) 0.005(2) 0.002(2) -0.001(2) 0.000(2)
C3P 0.004(2) 0.011(2) 0.006(2) 0.001(2) 0.000(2) -0.001(2)
C4P 0.003(2) 0.007(2) 0.005(2) -0.0011(19) -0.0006(19) -0.003(2)
C5P 0.003(2) 0.005(2) 0.010(2) -0.002(2) 0.004(2) -0.001(2)
C6P 0.002(2) 0.003(2) 0.012(2) -0.0013(19) 0.002(2) -0.0001(19)
C7P 0.002(2) 0.007(2) 0.016(2) 0.000(2) 0.003(2) 0.002(2)
C8P 0.005(2) 0.006(2) 0.018(2) 0.000(2) 0.002(2) 0.001(2)
C9P 0.004(2) 0.003(2) 0.011(2) 0.0003(19) 0.002(2) 0.002(2)
C10P 0.005(3) 0.010(3) 0.008(2) 0.001(2) 0.001(2) 0.002(2)
C11P 0.006(2) 0.012(2) 0.006(2) 0.000(2) -0.002(2) 0.002(2)
C12P 0.008(2) 0.015(2) 0.010(2) 0.002(2) -0.005(2) 0.002(2)
C13P 0.008(2) 0.014(2) 0.011(2) -0.002(2) -0.004(2) -0.001(2)
C14P 0.005(2) 0.012(2) 0.007(2) -0.004(2) -0.001(2) -0.003(2)
C15P 0.005(3) 0.008(2) 0.013(3) -0.004(2) 0.000(2) -0.003(2)
C16P 0.006(2) 0.008(2) 0.013(2) -0.004(2) 0.004(2) -0.001(2)
C17P 0.009(2) 0.006(2) 0.019(2) -0.006(2) 0.002(2) 0.000(2)
C18P 0.008(2) 0.005(2) 0.016(2) 0.000(2) 0.003(2) 0.002(2)
C19P 0.003(2) 0.004(2) 0.011(2) 0.0008(19) 0.000(2) 0.001(2)
C20P 0.003(2) 0.005(2) 0.006(2) 0.001(2) 0.000(2) 0.002(2)
C21P 0.006(3) 0.014(3) 0.008(3) 0.002(2) -0.004(2) 0.002(2)
C22P 0.011(4) 0.030(4) 0.018(4) 0.007(3) 0.003(3) 0.013(3)
C23P 0.008(3) 0.015(3) 0.009(3) -0.004(2) -0.002(2) -0.004(2)
C24P 0.014(4) 0.024(4) 0.021(4) -0.011(3) 0.002(3) -0.008(3)
C25P 0.007(3) 0.007(3) 0.028(3) -0.002(2) 0.001(3) 0.001(2)
C26P 0.021(2) 0.021(2) 0.026(2) 0.0003(17) 0.0031(17) -0.0035(18)
C27P 0.011(3) 0.006(3) 0.028(3) 0.005(3) 0.000(3) 0.004(2)
C28P 0.019(4) 0.017(4) 0.034(4) 0.015(3) 0.002(3) 0.003(3)
C29P 0.014(3) 0.016(3) 0.016(3) 0.003(3) -0.008(3) 0.005(3)
C30P 0.029(4) 0.018(4) 0.017(4) 0.007(3) -0.007(3) 0.005(3)
C31P 0.014(3) 0.016(3) 0.019(3) -0.006(3) -0.007(3) -0.004(3)
C32P 0.029(4) 0.021(4) 0.018(4) -0.009(3) -0.007(3) -0.005(3)
C33P 0.014(3) 0.007(3) 0.031(3) -0.008(3) 0.000(3) -0.002(3)
C34P 0.027(4) 0.020(4) 0.035(4) -0.019(3) 0.000(4) -0.006(3)
C35P 0.013(3) 0.008(3) 0.023(3) -0.001(2) 0.001(3) 0.004(3)
C36P 0.012(4) 0.018(4) 0.043(5) -0.001(3) 0.004(3) 0.010(3)
C1S 0.031(6) 0.055(7) 0.047(7) 0.009(5) -0.016(5) -0.008(5)
C2S 0.050(7) 0.069(8) 0.018(5) 0.008(5) -0.001(5) -0.006(6)
C3S 0.057(7) 0.021(5) 0.020(4) 0.001(3) 0.016(4) -0.004(4)
C4S 0.029(5) 0.031(5) 0.029(5) 0.002(4) 0.010(4) 0.001(4)
C5S 0.035(5) 0.032(5) 0.015(4) 0.000(3) -0.003(4) 0.001(4)
C6S 0.044(6) 0.032(5) 0.029(5) 0.004(4) 0.020(4) 0.002(4)
C12S 0.008(6) 0.041(7) 0.073(9) -0.014(7) 0.015(5) 0.002(5)
C21S 0.014(6) 0.045(8) 0.081(10) 0.025(7) 0.012(6) -0.005(6)
C13S 0.012(6) 0.038(7) 0.075(10) -0.008(7) 0.008(6) 0.004(6)
C23S 0.016(7) 0.044(8) 0.082(10) 0.021(8) 0.008(6) -0.005(6)
C22S 0.013(7) 0.047(8) 0.082(10) 0.028(8) 0.012(6) -0.004(6)
C11S 0.008(6) 0.042(8) 0.075(10) -0.019(7) 0.016(6) 0.001(6)

_geom_special_details            
;
 All esds (except the esd in the dihedral angle between two l.s. planes)
 are estimated using the full covariance matrix.  The cell esds are taken
 into account individually in the estimation of esds in distances, angles
 and torsion angles; correlations between esds in cell parameters are only
 used when they are defined by crystal symmetry.  An approximate (isotropic)
 treatment of cell esds is used for estimating esds involving l.s. planes.
;

loop_
_geom_bond_atom_site_label_1
_geom_bond_atom_site_label_2
_geom_bond_distance
_geom_bond_site_symmetry_2
_geom_bond_publ_flag
Dy1A N1 2.096(6) . ?
Dy1A C23A 2.403(12) . ?
Dy1A C24A 2.440(13) . ?
Dy1A C28A 2.454(13) . ?
Dy1A C26A 2.525(13) . ?
Dy1A C25A 2.541(14) . ?
Dy1A C27A 2.556(14) . ?
Dy1A C22A 2.737(11) . ?
Dy1A C29A 2.825(12) . ?
Dy1A C19A 2.900(12) . ?
Dy1A C80A 2.975(12) . ?
Dy1A C56A 2.977(11) . ?
Sc1 N1 1.965(6) . ?
Sc1 C3A 2.203(11) . ?
Sc1 C75A 2.226(13) . ?
Sc1 C4A 2.324(12) . ?
Sc1 C76A 2.376(13) . ?
Sc1 C10A 2.431(13) . ?
Sc1 C9A 2.457(11) . ?
Sc1 C2A 2.618(12) . ?
Sc1 C74A 2.667(11) . ?
Sc1 C5A 2.681(13) . ?
Sc1 Sc2 3.291(3) . ?
Sc2 N1 1.978(6) . ?
Sc2 C47A 2.226(12) . ?
Sc2 C66A 2.233(13) . ?
Sc2 C48A 2.408(12) . ?
Sc2 C67A 2.408(12) . ?
Sc2 C46A 2.434(13) . ?
Sc2 C64A 2.480(12) . ?
Sc2 C51A 2.559(11) . ?
Sc2 C52A 2.608(13) . ?
Sc2 C65A 2.636(12) . ?
C1A C2A 1.349(19) . ?
C1A C45A 1.44(2) . ?
C1A C5A 1.545(19) . ?
C2A C42A 1.422(17) . ?
C2A C3A 1.65(2) . ?
C3A C75A 1.46(2) . ?
C3A C4A 1.53(2) . ?
C4A C5A 1.290(19) . ?
C4A C9A 1.377(19) . ?
C5A C6A 1.421(16) . ?
C6A C7A 1.363(16) . ?
C6A C65A 1.485(15) . ?
C7A C63A 1.412(16) . ?
C7A C8A 1.487(16) . ?
C8A C13A 1.351(19) . ?
C8A C9A 1.509(19) . ?
C9A C10A 1.42(2) . ?
C10A C76A 1.410(19) . ?
C10A C11A 1.48(2) . ?
C11A C12A 1.422(19) . ?
C11A C78A 1.45(2) . ?
C12A C17A 1.36(2) . ?
C12A C13A 1.484(19) . ?
C13A C14A 1.358(18) . ?
C14A C15A 1.33(2) . ?
C14A C63A 1.63(2) . ?
C15A C16A 1.266(19) . ?
C15A C59A 1.497(17) . ?
C16A C20A 1.49(2) . ?
C16A C17A 1.544(18) . ?
C17A C18A 1.33(2) . ?
C18A C19A 1.42(2) . ?
C18A C79A 1.42(2) . ?
C19A C20A 1.394(18) . ?
C19A C24A 1.52(2) . ?
C20A C21A 1.361(17) . ?
C21A C22A 1.430(17) . ?
C21A C58A 1.454(17) . ?
C22A C23A 1.437(13) . ?
C22A C56A 1.485(13) . ?
C23A C24A 1.49(2) . ?
C23A C28A 1.503(13) . ?
C24A C25A 1.40(2) . ?
C25A C80A 1.34(2) . ?
C25A C26A 1.41(2) . ?
C26A C27A 1.49(2) . ?
C26A C73A 1.549(19) . ?
C27A C28A 1.403(19) . ?
C27A C32A 1.42(2) . ?
C28A C29A 1.435(13) . ?
C29A C30A 1.323(18) . ?
C29A C56A 1.477(13) . ?
C30A C31A 1.47(2) . ?
C30A C54A 1.53(2) . ?
C31A C35A 1.37(2) . ?
C31A C32A 1.538(19) . ?
C32A C33A 1.324(19) . ?
C33A C68A 1.287(17) . ?
C33A C34A 1.60(2) . ?
C34A C39A 1.285(18) . ?
C34A C35A 1.406(17) . ?
C35A C36A 1.398(18) . ?
C36A C37A 1.399(19) . ?
C36A C50A 1.419(18) . ?
C37A C49A 1.295(19) . ?
C37A C38A 1.551(18) . ?
C38A C39A 1.292(16) . ?
C38A C43A 1.595(18) . ?
C39A C40A 1.568(15) . ?
C40A C69A 1.320(15) . ?
C40A C41A 1.375(16) . ?
C41A C74A 1.445(16) . ?
C41A C42A 1.504(17) . ?
C42A C43A 1.352(15) . ?
C43A C44A 1.355(16) . ?
C44A C45A 1.47(2) . ?
C44A C49A 1.48(2) . ?
C45A C46A 1.443(19) . ?
C46A C47A 1.35(2) . ?
C46A C65A 1.355(18) . ?
C47A C66A 1.459(18) . ?
C47A C48A 1.57(2) . ?
C48A C51A 1.28(2) . ?
C48A C49A 1.407(19) . ?
C50A C51A 1.441(19) . ?
C50A C54A 1.44(2) . ?
C51A C52A 1.57(2) . ?
C52A C67A 1.326(18) . ?
C52A C53A 1.45(2) . ?
C53A C54A 1.34(2) . ?
C53A C55A 1.53(2) . ?
C55A C57A 1.212(19) . ?
C55A C56A 1.43(2) . ?
C57A C58A 1.441(12) . ?
C57A C61A 1.443(13) . ?
C58A C59A 1.377(12) . ?
C59A C60A 1.396(12) . ?
C60A C61A 1.396(12) . ?
C60A C62A 1.532(15) . ?
C61A C67A 1.501(16) . ?
C62A C63A 1.323(16) . ?
C62A C64A 1.381(15) . ?
C64A C65A 1.422(15) . ?
C64A C66A 1.498(16) . ?
C66A C67A 1.398(17) . ?
C68A C73A 1.420(17) . ?
C68A C69A 1.550(15) . ?
C69A C70A 1.343(15) . ?
C70A C71A 1.501(15) . ?
C70A C74A 1.516(17) . ?
C71A C77A 1.375(16) . ?
C71A C72A 1.420(17) . ?
C72A C80A 1.444(19) . ?
C72A C73A 1.487(18) . ?
C74A C75A 1.300(17) . ?
C75A C76A 1.500(18) . ?
C76A C77A 1.441(18) . ?
C77A C78A 1.533(19) . ?
C78A C79A 1.22(2) . ?
C79A C80A 1.52(2) . ?
Ni1P N1P 1.957(5) . ?
Ni1P N3P 1.959(5) . ?
Ni1P N4P 1.970(5) . ?
Ni1P N2P 1.973(5) . ?
N1P C1P 1.372(8) . ?
N1P C4P 1.386(8) . ?
N2P C19P 1.363(8) . ?
N2P C16P 1.379(8) . ?
N3P C11P 1.371(8) . ?
N3P C14P 1.372(8) . ?
N4P C9P 1.366(8) . ?
N4P C6P 1.376(8) . ?
C1P C20P 1.367(9) . ?
C1P C2P 1.457(8) . ?
C2P C3P 1.349(10) . ?
C2P C21P 1.496(9) . ?
C3P C4P 1.448(9) . ?
C3P C23P 1.486(9) . ?
C4P C5P 1.378(9) . ?
C5P C6P 1.381(9) . ?
C5P H5P 0.9300 . ?
C6P C7P 1.446(9) . ?
C7P C8P 1.365(10) . ?
C7P C25P 1.493(9) . ?
C8P C9P 1.444(9) . ?
C8P C27P 1.500(9) . ?
C9P C10P 1.381(9) . ?
C10P C11P 1.378(10) . ?
C10P H10P 0.9300 . ?
C11P C12P 1.449(9) . ?
C12P C13P 1.349(11) . ?
C12P C29P 1.492(9) . ?
C13P C14P 1.464(9) . ?
C13P C31P 1.490(9) . ?
C14P C15P 1.369(10) . ?
C15P C16P 1.391(9) . ?
C15P H15P 0.9300 . ?
C16P C17P 1.429(10) . ?
C17P C18P 1.368(10) . ?
C17P C33P 1.501(9) . ?
C18P C19P 1.441(9) . ?
C18P C35P 1.501(9) . ?
C19P C20P 1.398(9) . ?
C20P H20P 0.9300 . ?
C21P C22P 1.545(10) . ?
C21P H21A 0.9700 . ?
C21P H21B 0.9700 . ?
C22P H22A 0.9600 . ?
C22P H22B 0.9600 . ?
C22P H22C 0.9600 . ?
C23P C24P 1.535(10) . ?
C23P H23A 0.9700 . ?
C23P H23B 0.9700 . ?
C24P H24A 0.9600 . ?
C24P H24B 0.9600 . ?
C24P H24C 0.9600 . ?
C25P C26P 1.531(11) . ?
C25P H25A 0.9700 . ?
C25P H25B 0.9700 . ?
C26P H26A 0.9600 . ?
C26P H26B 0.9600 . ?
C26P H26C 0.9600 . ?
C27P C28P 1.552(11) . ?
C27P H27A 0.9700 . ?
C27P H27B 0.9700 . ?
C28P H28A 0.9600 . ?
C28P H28B 0.9600 . ?
C28P H28C 0.9600 . ?
C29P C30P 1.539(11) . ?
C29P H29A 0.9700 . ?
C29P H29B 0.9700 . ?
C30P H30A 0.9600 . ?
C30P H30B 0.9600 . ?
C30P H30C 0.9600 . ?
C31P C32P 1.533(11) . ?
C31P H31A 0.9700 . ?
C31P H31B 0.9700 . ?
C32P H32A 0.9600 . ?
C32P H32B 0.9600 . ?
C32P H32C 0.9600 . ?
C33P C34P 1.535(12) . ?
C33P H33A 0.9700 . ?
C33P H33B 0.9700 . ?
C34P H34A 0.9600 . ?
C34P H34B 0.9600 . ?
C34P H34C 0.9600 . ?
C35P C36P 1.530(11) . ?
C35P H35A 0.9700 . ?
C35P H35B 0.9700 . ?
C36P H36A 0.9600 . ?
C36P H36B 0.9600 . ?
C36P H36C 0.9600 . ?
C1S C6S 1.370(16) . ?
C1S C2S 1.425(19) . ?
C1S H1S 0.9300 . ?
C2S C3S 1.392(18) . ?
C2S H2S 0.9300 . ?
C3S C4S 1.357(14) . ?
C3S H3S 0.9300 . ?
C4S C5S 1.408(14) . ?
C4S H4S 0.9300 . ?
C5S C6S 1.373(16) . ?
C5S H5S 0.9300 . ?
C6S H6S 0.9300 . ?
C12S C11S 1.35(3) . ?
C12S C13S 1.38(2) . ?
C12S H12S 0.9300 . ?
C21S C22S 1.34(3) . ?
C21S C23S 1.39(3) . ?
C21S H21S 0.9300 . ?
C13S C11S 1.44(3) 2_755 ?
C13S H13S 0.9300 . ?
C23S C22S 1.46(3) 2_755 ?
C23S H23S 0.9300 . ?
C22S H22S 0.9300 . ?
C11S H11S 0.9300 . ?

loop_
_geom_angle_atom_site_label_1
_geom_angle_atom_site_label_2
_geom_angle_atom_site_label_3
_geom_angle
_geom_angle_site_symmetry_1
_geom_angle_site_symmetry_3
_geom_angle_publ_flag
N1 Dy1A C23A 155.9(4) . . ?
N1 Dy1A C24A 146.8(5) . . ?
C23A Dy1A C24A 35.8(5) . . ?
N1 Dy1A C28A 147.4(4) . . ?
C23A Dy1A C28A 36.0(3) . . ?
C24A Dy1A C28A 64.4(5) . . ?
N1 Dy1A C26A 137.8(4) . . ?
C23A Dy1A C26A 66.3(5) . . ?
C24A Dy1A C26A 56.5(5) . . ?
C28A Dy1A C26A 56.6(5) . . ?
N1 Dy1A C25A 137.5(4) . . ?
C23A Dy1A C25A 60.3(5) . . ?
C24A Dy1A C25A 32.5(5) . . ?
C28A Dy1A C25A 72.3(5) . . ?
C26A Dy1A C25A 32.2(5) . . ?
N1 Dy1A C27A 136.4(4) . . ?
C23A Dy1A C27A 61.5(5) . . ?
C24A Dy1A C27A 74.1(6) . . ?
C28A Dy1A C27A 32.4(4) . . ?
C26A Dy1A C27A 34.0(4) . . ?
C25A Dy1A C27A 62.8(5) . . ?
N1 Dy1A C22A 124.4(3) . . ?
C23A Dy1A C22A 31.6(3) . . ?
C24A Dy1A C22A 57.6(5) . . ?
C28A Dy1A C22A 54.0(4) . . ?
C26A Dy1A C22A 97.8(5) . . ?
C25A Dy1A C22A 88.4(5) . . ?
C27A Dy1A C22A 85.9(4) . . ?
N1 Dy1A C29A 118.9(3) . . ?
C23A Dy1A C29A 53.3(4) . . ?
C24A Dy1A C29A 88.5(5) . . ?
C28A Dy1A C29A 30.5(3) . . ?
C26A Dy1A C29A 85.0(5) . . ?
C25A Dy1A C29A 102.6(5) . . ?
C27A Dy1A C29A 53.8(4) . . ?
C22A Dy1A C29A 50.6(3) . . ?
N1 Dy1A C19A 116.1(4) . . ?
C23A Dy1A C19A 57.1(5) . . ?
C24A Dy1A C19A 31.7(5) . . ?
C28A Dy1A C19A 92.0(5) . . ?
C26A Dy1A C19A 84.0(5) . . ?
C25A Dy1A C19A 53.0(5) . . ?
C27A Dy1A C19A 105.8(5) . . ?
C22A Dy1A C19A 61.0(4) . . ?
C29A Dy1A C19A 107.9(4) . . ?
N1 Dy1A C80A 110.8(3) . . ?
C23A Dy1A C80A 84.8(4) . . ?
C24A Dy1A C80A 51.1(5) . . ?
C28A Dy1A C80A 98.6(4) . . ?
C26A Dy1A C80A 48.8(5) . . ?
C25A Dy1A C80A 26.7(5) . . ?
C27A Dy1A C80A 82.8(4) . . ?
C22A Dy1A C80A 108.2(4) . . ?
C29A Dy1A C80A 129.1(4) . . ?
C19A Dy1A C80A 55.2(4) . . ?
N1 Dy1A C56A 109.7(3) . . ?
C23A Dy1A C56A 51.1(4) . . ?
C24A Dy1A C56A 84.5(5) . . ?
C28A Dy1A C56A 50.6(4) . . ?
C26A Dy1A C56A 106.7(4) . . ?
C25A Dy1A C56A 111.2(5) . . ?
C27A Dy1A C56A 80.7(4) . . ?
C22A Dy1A C56A 29.8(3) . . ?
C29A Dy1A C56A 29.4(3) . . ?
C19A Dy1A C56A 90.4(4) . . ?
C80A Dy1A C56A 135.4(4) . . ?
N1 Sc1 C3A 154.8(5) . . ?
N1 Sc1 C75A 148.6(4) . . ?
C3A Sc1 C75A 38.4(5) . . ?
N1 Sc1 C4A 137.8(4) . . ?
C3A Sc1 C4A 39.3(5) . . ?
C75A Sc1 C4A 71.8(5) . . ?
N1 Sc1 C76A 139.3(4) . . ?
C3A Sc1 C76A 63.9(5) . . ?
C75A Sc1 C76A 37.9(5) . . ?
C4A Sc1 C76A 76.7(5) . . ?
N1 Sc1 C10A 133.1(4) . . ?
C3A Sc1 C10A 70.8(6) . . ?
C75A Sc1 C10A 64.9(5) . . ?
C4A Sc1 C10A 59.5(6) . . ?
C76A Sc1 C10A 34.1(5) . . ?
N1 Sc1 C9A 128.9(4) . . ?
C3A Sc1 C9A 64.2(5) . . ?
C75A Sc1 C9A 81.1(5) . . ?
C4A Sc1 C9A 33.3(5) . . ?
C76A Sc1 C9A 64.0(4) . . ?
C10A Sc1 C9A 33.8(5) . . ?
N1 Sc1 C2A 116.0(4) . . ?
C3A Sc1 C2A 38.8(5) . . ?
C75A Sc1 C2A 64.9(5) . . ?
C4A Sc1 C2A 59.0(5) . . ?
C76A Sc1 C2A 99.8(5) . . ?
C10A Sc1 C2A 108.8(5) . . ?
C9A Sc1 C2A 92.2(5) . . ?
N1 Sc1 C74A 120.1(3) . . ?
C3A Sc1 C74A 58.0(5) . . ?
C75A Sc1 C74A 29.1(4) . . ?
C4A Sc1 C74A 96.6(5) . . ?
C76A Sc1 C74A 57.6(4) . . ?
C10A Sc1 C74A 90.3(5) . . ?
C9A Sc1 C74A 110.1(4) . . ?
C2A Sc1 C74A 65.1(4) . . ?
N1 Sc1 C5A 111.6(4) . . ?
C3A Sc1 C5A 55.5(5) . . ?
C75A Sc1 C5A 93.5(4) . . ?
C4A Sc1 C5A 28.8(4) . . ?
C76A Sc1 C5A 105.4(4) . . ?
C10A Sc1 C5A 85.4(5) . . ?
C9A Sc1 C5A 53.4(5) . . ?
C2A Sc1 C5A 51.8(4) . . ?
C74A Sc1 C5A 110.6(4) . . ?
N1 Sc1 Sc2 33.53(18) . . ?
C3A Sc1 Sc2 125.0(4) . . ?
C75A Sc1 Sc2 152.2(4) . . ?
C4A Sc1 Sc2 106.9(4) . . ?
C76A Sc1 Sc2 169.8(4) . . ?
C10A Sc1 Sc2 139.6(4) . . ?
C9A Sc1 Sc2 113.7(3) . . ?
C2A Sc1 Sc2 90.2(3) . . ?
C74A Sc1 Sc2 130.1(3) . . ?
C5A Sc1 Sc2 78.9(3) . . ?
N1 Sc1 Dy1A 28.99(17) . . ?
C3A Sc1 Dy1A 163.3(4) . . ?
C75A Sc1 Dy1A 127.5(3) . . ?
C4A Sc1 Dy1A 157.3(4) . . ?
C76A Sc1 Dy1A 110.5(4) . . ?
C10A Sc1 Dy1A 114.1(4) . . ?
C9A Sc1 Dy1A 129.2(4) . . ?
C2A Sc1 Dy1A 136.2(3) . . ?
C74A Sc1 Dy1A 105.5(3) . . ?
C5A Sc1 Dy1A 138.7(3) . . ?
Sc2 Sc1 Dy1A 62.48(5) . . ?
N1 Sc2 C47A 155.9(4) . . ?
N1 Sc2 C66A 159.1(4) . . ?
C47A Sc2 C66A 38.2(5) . . ?
N1 Sc2 C48A 134.0(4) . . ?
C47A Sc2 C48A 39.5(5) . . ?
C66A Sc2 C48A 67.0(5) . . ?
N1 Sc2 C67A 138.5(4) . . ?
C47A Sc2 C67A 65.5(5) . . ?
C66A Sc2 C67A 34.8(4) . . ?
C48A Sc2 C67A 74.3(5) . . ?
N1 Sc2 C46A 125.8(4) . . ?
C47A Sc2 C46A 33.3(5) . . ?
C66A Sc2 C46A 57.9(5) . . ?
C48A Sc2 C46A 63.5(5) . . ?
C67A Sc2 C46A 92.1(5) . . ?
N1 Sc2 C64A 125.6(3) . . ?
C47A Sc2 C64A 58.2(5) . . ?
C66A Sc2 C64A 36.6(4) . . ?
C48A Sc2 C64A 96.7(4) . . ?
C67A Sc2 C64A 61.6(4) . . ?
C46A Sc2 C64A 53.0(4) . . ?
N1 Sc2 C51A 126.8(4) . . ?
C47A Sc2 C51A 60.6(5) . . ?
C66A Sc2 C51A 70.5(5) . . ?
C48A Sc2 C51A 29.6(5) . . ?
C67A Sc2 C51A 59.4(4) . . ?
C46A Sc2 C51A 90.8(5) . . ?
C64A Sc2 C51A 106.9(4) . . ?
N1 Sc2 C52A 127.1(4) . . ?
C47A Sc2 C52A 73.4(5) . . ?
C66A Sc2 C52A 58.4(5) . . ?
C48A Sc2 C52A 60.5(5) . . ?
C67A Sc2 C52A 30.3(4) . . ?
C46A Sc2 C52A 106.3(5) . . ?
C64A Sc2 C52A 91.0(4) . . ?
C51A Sc2 C52A 35.3(5) . . ?
N1 Sc2 C65A 113.2(3) . . ?
C47A Sc2 C65A 55.5(5) . . ?
C66A Sc2 C65A 58.1(5) . . ?
C48A Sc2 C65A 92.4(5) . . ?
C67A Sc2 C65A 90.5(4) . . ?
C46A Sc2 C65A 30.7(4) . . ?
C64A Sc2 C65A 32.1(3) . . ?
C51A Sc2 C65A 116.0(4) . . ?
C52A Sc2 C65A 116.4(4) . . ?
N1 Sc2 Sc1 33.28(18) . . ?
C47A Sc2 Sc1 125.1(4) . . ?
C66A Sc2 Sc1 139.8(4) . . ?
C48A Sc2 Sc1 127.6(4) . . ?
C67A Sc2 Sc1 157.0(3) . . ?
C46A Sc2 Sc1 92.8(4) . . ?
C64A Sc2 Sc1 104.6(2) . . ?
C51A Sc2 Sc1 142.9(3) . . ?
C52A Sc2 Sc1 160.3(4) . . ?
C65A Sc2 Sc1 82.5(3) . . ?
N1 Sc2 Dy1A 29.56(17) . . ?
C47A Sc2 Dy1A 166.1(4) . . ?
C66A Sc2 Dy1A 144.7(3) . . ?
C48A Sc2 Dy1A 126.9(4) . . ?
C67A Sc2 Dy1A 112.0(3) . . ?
C46A Sc2 Dy1A 155.2(4) . . ?
C64A Sc2 Dy1A 133.9(3) . . ?
C51A Sc2 Dy1A 106.0(3) . . ?
C52A Sc2 Dy1A 97.7(4) . . ?
C65A Sc2 Dy1A 138.0(3) . . ?
Sc1 Sc2 Dy1A 62.81(5) . . ?
Sc1 N1 Sc2 113.2(3) . . ?
Sc1 N1 Dy1A 124.0(3) . . ?
Sc2 N1 Dy1A 122.7(3) . . ?
C2A C1A C45A 121.8(13) . . ?
C2A C1A C5A 106.1(12) . . ?
C45A C1A C5A 125.5(13) . . ?
C1A C2A C42A 121.8(13) . . ?
C1A C2A C3A 109.0(12) . . ?
C42A C2A C3A 120.1(13) . . ?
C1A C2A Sc1 87.4(8) . . ?
C42A C2A Sc1 94.2(7) . . ?
C3A C2A Sc1 56.9(5) . . ?
C75A C3A C4A 126.9(13) . . ?
C75A C3A C2A 115.0(12) . . ?
C4A C3A C2A 100.8(12) . . ?
C75A C3A Sc1 71.7(7) . . ?
C4A C3A Sc1 74.6(7) . . ?
C2A C3A Sc1 84.3(6) . . ?
C5A C4A C9A 120.8(15) . . ?
C5A C4A C3A 110.0(13) . . ?
C9A C4A C3A 117.6(14) . . ?
C5A C4A Sc1 91.2(8) . . ?
C9A C4A Sc1 78.6(7) . . ?
C3A C4A Sc1 66.1(6) . . ?
C4A C5A C6A 124.9(14) . . ?
C4A C5A C1A 114.1(13) . . ?
C6A C5A C1A 113.4(12) . . ?
C4A C5A Sc1 60.1(7) . . ?
C6A C5A Sc1 102.1(7) . . ?
C1A C5A Sc1 81.5(7) . . ?
C7A C6A C5A 119.3(11) . . ?
C7A C6A C65A 117.7(7) . . ?
C5A C6A C65A 116.2(10) . . ?
C6A C7A C63A 122.1(7) . . ?
C6A C7A C8A 119.4(10) . . ?
C63A C7A C8A 106.6(11) . . ?
C13A C8A C7A 110.5(13) . . ?
C13A C8A C9A 126.7(13) . . ?
C7A C8A C9A 115.3(11) . . ?
C4A C9A C10A 115.2(14) . . ?
C4A C9A C8A 119.7(13) . . ?
C10A C9A C8A 116.1(13) . . ?
C4A C9A Sc1 68.1(7) . . ?
C10A C9A Sc1 72.2(7) . . ?
C8A C9A Sc1 100.3(7) . . ?
C76A C10A C9A 129.8(15) . . ?
C76A C10A C11A 101.6(14) . . ?
C9A C10A C11A 119.3(14) . . ?
C76A C10A Sc1 70.8(7) . . ?
C9A C10A Sc1 74.1(7) . . ?
C11A C10A Sc1 100.4(8) . . ?
C12A C11A C78A 114.7(14) . . ?
C12A C11A C10A 121.0(14) . . ?
C78A C11A C10A 114.9(13) . . ?
C17A C12A C11A 118.3(14) . . ?
C17A C12A C13A 113.0(13) . . ?
C11A C12A C13A 120.9(13) . . ?
C8A C13A C14A 113.5(15) . . ?
C8A C13A C12A 116.1(13) . . ?
C14A C13A C12A 121.9(16) . . ?
C15A C14A C13A 123.8(16) . . ?
C15A C14A C63A 119.7(12) . . ?
C13A C14A C63A 104.3(14) . . ?
C16A C15A C14A 118.8(13) . . ?
C16A C15A C59A 119.7(9) . . ?
C14A C15A C59A 116.7(13) . . ?
C15A C16A C20A 123.6(8) . . ?
C15A C16A C17A 122.0(13) . . ?
C20A C16A C17A 104.6(11) . . ?
C18A C17A C12A 124.1(15) . . ?
C18A C17A C16A 106.0(14) . . ?
C12A C17A C16A 119.6(14) . . ?
C17A C18A C19A 113.0(15) . . ?
C17A C18A C79A 116.8(16) . . ?
C19A C18A C79A 121.7(15) . . ?
C20A C19A C18A 109.5(15) . . ?
C20A C19A C24A 117.5(14) . . ?
C18A C19A C24A 123.7(14) . . ?
C20A C19A Dy1A 88.5(8) . . ?
C18A C19A Dy1A 96.6(7) . . ?
C24A C19A Dy1A 57.3(6) . . ?
C21A C20A C19A 126.1(14) . . ?
C21A C20A C16A 117.4(8) . . ?
C19A C20A C16A 106.9(12) . . ?
C20A C21A C22A 118.1(12) . . ?
C20A C21A C58A 120.1(8) . . ?
C22A C21A C58A 116.4(12) . . ?
C21A C22A C23A 122.7(12) . . ?
C21A C22A C56A 117.5(12) . . ?
C23A C22A C56A 108.8(7) . . ?
C21A C22A Dy1A 91.2(7) . . ?
C23A C22A Dy1A 61.3(6) . . ?
C56A C22A Dy1A 84.1(6) . . ?
C22A C23A C24A 118.0(12) . . ?
C22A C23A C28A 107.6(7) . . ?
C24A C23A C28A 121.2(12) . . ?
C22A C23A Dy1A 87.1(7) . . ?
C24A C23A Dy1A 73.5(6) . . ?
C28A C23A Dy1A 73.8(7) . . ?
C25A C24A C23A 119.0(15) . . ?
C25A C24A C19A 114.1(16) . . ?
C23A C24A C19A 117.2(13) . . ?
C25A C24A Dy1A 77.8(8) . . ?
C23A C24A Dy1A 70.7(6) . . ?
C19A C24A Dy1A 91.0(7) . . ?
C80A C25A C24A 121.1(17) . . ?
C80A C25A C26A 114.3(16) . . ?
C24A C25A C26A 114.3(17) . . ?
C80A C25A Dy1A 94.9(8) . . ?
C24A C25A Dy1A 69.8(8) . . ?
C26A C25A Dy1A 73.3(8) . . ?
C25A C26A C27A 133.4(15) . . ?
C25A C26A C73A 104.5(14) . . ?
C27A C26A C73A 111.4(12) . . ?
C25A C26A Dy1A 74.5(8) . . ?
C27A C26A Dy1A 74.2(7) . . ?
C73A C26A Dy1A 94.3(7) . . ?
C28A C27A C32A 125.1(13) . . ?
C28A C27A C26A 109.7(14) . . ?
C32A C27A C26A 116.0(12) . . ?
C28A C27A Dy1A 69.8(8) . . ?
C32A C27A Dy1A 96.9(8) . . ?
C26A C27A Dy1A 71.8(7) . . ?
C27A C28A C29A 119.1(12) . . ?
C27A C28A C23A 121.6(12) . . ?
C29A C28A C23A 108.0(7) . . ?
C27A C28A Dy1A 77.8(8) . . ?
C29A C28A Dy1A 89.2(7) . . ?
C23A C28A Dy1A 70.1(7) . . ?
C30A C29A C28A 118.8(13) . . ?
C30A C29A C56A 123.1(13) . . ?
C28A C29A C56A 108.8(7) . . ?
C30A C29A Dy1A 96.4(8) . . ?
C28A C29A Dy1A 60.3(6) . . ?
C56A C29A Dy1A 81.0(6) . . ?
C29A C30A C31A 126.9(14) . . ?
C29A C30A C54A 113.0(14) . . ?
C31A C30A C54A 112.5(13) . . ?
C35A C31A C30A 128.0(14) . . ?
C35A C31A C32A 109.2(14) . . ?
C30A C31A C32A 114.4(13) . . ?
C33A C32A C27A 128.5(14) . . ?
C33A C32A C31A 106.5(14) . . ?
C27A C32A C31A 115.5(13) . . ?
C68A C33A C32A 121.1(14) . . ?
C68A C33A C34A 119.8(8) . . ?
C32A C33A C34A 109.4(13) . . ?
C39A C34A C35A 122.7(13) . . ?
C39A C34A C33A 120.6(8) . . ?
C35A C34A C33A 103.9(12) . . ?
C31A C35A C36A 116.3(14) . . ?
C31A C35A C34A 111.0(14) . . ?
C36A C35A C34A 123.2(14) . . ?
C37A C36A C35A 115.9(13) . . ?
C37A C36A C50A 112.7(12) . . ?
C35A C36A C50A 123.8(14) . . ?
C49A C37A C36A 123.8(14) . . ?
C49A C37A C38A 112.1(14) . . ?
C36A C37A C38A 114.6(13) . . ?
C39A C38A C37A 124.1(13) . . ?
C39A C38A C43A 122.0(8) . . ?
C37A C38A C43A 100.0(10) . . ?
C34A C39A C38A 117.8(11) . . ?
C34A C39A C40A 118.9(8) . . ?
C38A C39A C40A 119.5(8) . . ?
C69A C40A C41A 113.6(10) . . ?
C69A C40A C39A 119.1(7) . . ?
C41A C40A C39A 117.6(7) . . ?
C40A C41A C74A 107.9(11) . . ?
C40A C41A C42A 122.5(7) . . ?
C74A C41A C42A 118.7(11) . . ?
C43A C42A C2A 116.0(12) . . ?
C43A C42A C41A 120.0(8) . . ?
C2A C42A C41A 117.0(11) . . ?
C42A C43A C44A 126.7(12) . . ?
C42A C43A C38A 117.6(8) . . ?
C44A C43A C38A 106.7(11) . . ?
C43A C44A C45A 117.9(12) . . ?
C43A C44A C49A 111.7(13) . . ?
C45A C44A C49A 118.5(12) . . ?
C46A C45A C1A 118.5(14) . . ?
C46A C45A C44A 120.0(14) . . ?
C1A C45A C44A 115.5(12) . . ?
C47A C46A C65A 116.0(14) . . ?
C47A C46A C45A 121.2(15) . . ?
C65A C46A C45A 114.3(14) . . ?
C47A C46A Sc2 64.9(8) . . ?
C65A C46A Sc2 82.9(8) . . ?
C45A C46A Sc2 93.7(8) . . ?
C46A C47A C66A 107.7(13) . . ?
C46A C47A C48A 121.1(13) . . ?
C66A C47A C48A 115.4(13) . . ?
C46A C47A Sc2 81.9(8) . . ?
C66A C47A Sc2 71.2(7) . . ?
C48A C47A Sc2 76.5(7) . . ?
C51A C48A C49A 118.3(15) . . ?
C51A C48A C47A 116.7(14) . . ?
C49A C48A C47A 116.5(14) . . ?
C51A C48A Sc2 81.8(8) . . ?
C49A C48A Sc2 95.2(8) . . ?
C47A C48A Sc2 64.0(6) . . ?
C37A C49A C48A 122.7(16) . . ?
C37A C49A C44A 109.5(13) . . ?
C48A C49A C44A 121.4(14) . . ?
C36A C50A C51A 121.5(13) . . ?
C36A C50A C54A 120.1(13) . . ?
C51A C50A C54A 110.5(13) . . ?
C48A C51A C50A 120.7(14) . . ?
C48A C51A C52A 125.7(14) . . ?
C50A C51A C52A 105.0(13) . . ?
C48A C51A Sc2 68.6(7) . . ?
C50A C51A Sc2 103.1(7) . . ?
C52A C51A Sc2 74.1(6) . . ?
C67A C52A C53A 130.9(15) . . ?
C67A C52A C51A 116.6(14) . . ?
C53A C52A C51A 102.2(12) . . ?
C67A C52A Sc2 66.5(8) . . ?
C53A C52A Sc2 102.9(8) . . ?
C51A C52A Sc2 70.6(7) . . ?
C54A C53A C52A 115.0(15) . . ?
C54A C53A C55A 125.8(16) . . ?
C52A C53A C55A 111.1(14) . . ?
C53A C54A C50A 107.3(14) . . ?
C53A C54A C30A 123.0(15) . . ?
C50A C54A C30A 119.1(13) . . ?
C57A C55A C56A 122.1(16) . . ?
C57A C55A C53A 121.5(16) . . ?
C56A C55A C53A 106.7(14) . . ?
C55A C56A C29A 127.7(12) . . ?
C55A C56A C22A 119.5(12) . . ?
C29A C56A C22A 106.8(7) . . ?
C55A C56A Dy1A 107.1(8) . . ?
C29A C56A Dy1A 69.6(6) . . ?
C22A C56A Dy1A 66.2(5) . . ?
C55A C57A C58A 123.7(14) . . ?
C55A C57A C61A 124.8(14) . . ?
C58A C57A C61A 105.4(7) . . ?
C59A C58A C57A 108.1(7) . . ?
C59A C58A C21A 120.6(7) . . ?
C57A C58A C21A 120.0(10) . . ?
C58A C59A C60A 110.0(7) . . ?
C58A C59A C15A 118.2(7) . . ?
C60A C59A C15A 121.4(10) . . ?
C61A C60A C59A 107.9(7) . . ?
C61A C60A C62A 117.7(7) . . ?
C59A C60A C62A 124.7(10) . . ?
C60A C61A C57A 108.4(7) . . ?
C60A C61A C67A 121.9(7) . . ?
C57A C61A C67A 120.1(10) . . ?
C63A C62A C64A 121.7(8) . . ?
C63A C62A C60A 111.6(10) . . ?
C64A C62A C60A 120.1(7) . . ?
C62A C63A C7A 120.3(8) . . ?
C62A C63A C14A 124.9(12) . . ?
C7A C63A C14A 105.0(10) . . ?
C62A C64A C65A 120.8(7) . . ?
C62A C64A C66A 120.9(7) . . ?
C65A C64A C66A 109.9(9) . . ?
C62A C64A Sc2 97.1(7) . . ?
C65A C64A Sc2 80.0(7) . . ?
C66A C64A Sc2 62.7(6) . . ?
C46A C65A C64A 104.2(12) . . ?
C46A C65A C6A 131.9(12) . . ?
C64A C65A C6A 116.8(7) . . ?
C46A C65A Sc2 66.4(7) . . ?
C64A C65A Sc2 67.9(6) . . ?
C6A C65A Sc2 106.1(7) . . ?
C67A C66A C47A 123.1(12) . . ?
C67A C66A C64A 119.5(8) . . ?
C47A C66A C64A 102.2(11) . . ?
C67A C66A Sc2 79.4(8) . . ?
C47A C66A Sc2 70.7(7) . . ?
C64A C66A Sc2 80.7(7) . . ?
C52A C67A C66A 122.1(13) . . ?
C52A C67A C61A 111.2(13) . . ?
C66A C67A C61A 119.1(7) . . ?
C52A C67A Sc2 83.2(8) . . ?
C66A C67A Sc2 65.7(7) . . ?
C61A C67A Sc2 95.7(7) . . ?
C33A C68A C73A 119.7(11) . . ?
C33A C68A C69A 118.9(8) . . ?
C73A C68A C69A 117.1(7) . . ?
C40A C69A C70A 107.5(10) . . ?
C40A C69A C68A 121.4(7) . . ?
C70A C69A C68A 119.5(7) . . ?
C69A C70A C71A 123.4(7) . . ?
C69A C70A C74A 110.7(10) . . ?
C71A C70A C74A 115.6(7) . . ?
C77A C71A C72A 117.3(11) . . ?
C77A C71A C70A 118.6(7) . . ?
C72A C71A C70A 118.0(7) . . ?
C71A C72A C80A 125.2(13) . . ?
C71A C72A C73A 119.9(8) . . ?
C80A C72A C73A 107.6(12) . . ?
C68A C73A C72A 121.3(8) . . ?
C68A C73A C26A 122.9(11) . . ?
C72A C73A C26A 104.3(11) . . ?
C75A C74A C41A 128.0(12) . . ?
C75A C74A C70A 123.4(8) . . ?
C41A C74A C70A 100.3(11) . . ?
C75A C74A Sc1 56.3(7) . . ?
C41A C74A Sc1 93.5(7) . . ?
C70A C74A Sc1 98.8(6) . . ?
C74A C75A C3A 120.6(13) . . ?
C74A C75A C76A 121.4(8) . . ?
C3A C75A C76A 110.4(12) . . ?
C74A C75A Sc1 94.6(8) . . ?
C3A C75A Sc1 70.0(7) . . ?
C76A C75A Sc1 76.5(7) . . ?
C10A C76A C77A 114.8(13) . . ?
C10A C76A C75A 118.7(13) . . ?
C77A C76A C75A 116.3(8) . . ?
C10A C76A Sc1 75.1(8) . . ?
C77A C76A Sc1 99.0(7) . . ?
C75A C76A Sc1 65.7(7) . . ?
C71A C77A C76A 124.5(8) . . ?
C71A C77A C78A 117.6(12) . . ?
C76A C77A C78A 106.4(12) . . ?
C79A C78A C11A 124.1(16) . . ?
C79A C78A C77A 125.1(16) . . ?
C11A C78A C77A 102.0(13) . . ?
C78A C79A C18A 121.9(17) . . ?
C78A C79A C80A 121.0(16) . . ?
C18A C79A C80A 111.0(15) . . ?
C25A C80A C72A 109.1(15) . . ?
C25A C80A C79A 128.3(16) . . ?
C72A C80A C79A 113.4(14) . . ?
C25A C80A Dy1A 58.3(7) . . ?
C72A C80A Dy1A 88.9(7) . . ?
C79A C80A Dy1A 94.2(7) . . ?
N1P Ni1P N3P 177.2(2) . . ?
N1P Ni1P N4P 90.3(2) . . ?
N3P Ni1P N4P 89.8(2) . . ?
N1P Ni1P N2P 89.8(2) . . ?
N3P Ni1P N2P 89.9(2) . . ?
N4P Ni1P N2P 177.4(2) . . ?
C1P N1P C4P 104.2(5) . . ?
C1P N1P Ni1P 128.1(4) . . ?
C4P N1P Ni1P 127.6(4) . . ?
C19P N2P C16P 103.7(5) . . ?
C19P N2P Ni1P 128.1(4) . . ?
C16P N2P Ni1P 128.2(4) . . ?
C11P N3P C14P 104.7(5) . . ?
C11P N3P Ni1P 127.8(4) . . ?
C14P N3P Ni1P 127.4(4) . . ?
C9P N4P C6P 104.4(5) . . ?
C9P N4P Ni1P 128.2(4) . . ?
C6P N4P Ni1P 127.4(4) . . ?
C20P C1P N1P 125.3(6) . . ?
C20P C1P C2P 123.5(6) . . ?
N1P C1P C2P 111.1(6) . . ?
C3P C2P C1P 106.9(6) . . ?
C3P C2P C21P 129.0(6) . . ?
C1P C2P C21P 123.9(6) . . ?
C2P C3P C4P 106.2(6) . . ?
C2P C3P C23P 129.5(6) . . ?
C4P C3P C23P 124.1(6) . . ?
C5P C4P N1P 125.5(6) . . ?
C5P C4P C3P 123.0(6) . . ?
N1P C4P C3P 111.5(6) . . ?
C4P C5P C6P 123.5(6) . . ?
C4P C5P H5P 118.3 . . ?
C6P C5P H5P 118.3 . . ?
N4P C6P C5P 125.7(6) . . ?
N4P C6P C7P 111.9(5) . . ?
C5P C6P C7P 122.4(6) . . ?
C8P C7P C6P 105.5(6) . . ?
C8P C7P C25P 129.0(6) . . ?
C6P C7P C25P 125.4(6) . . ?
C7P C8P C9P 106.7(6) . . ?
C7P C8P C27P 128.9(6) . . ?
C9P C8P C27P 124.4(6) . . ?
N4P C9P C10P 124.8(6) . . ?
N4P C9P C8P 111.5(6) . . ?
C10P C9P C8P 123.6(6) . . ?
C11P C10P C9P 123.9(6) . . ?
C11P C10P H10P 118.0 . . ?
C9P C10P H10P 118.0 . . ?
N3P C11P C10P 125.4(6) . . ?
N3P C11P C12P 111.3(6) . . ?
C10P C11P C12P 123.2(6) . . ?
C13P C12P C11P 106.9(6) . . ?
C13P C12P C29P 128.8(6) . . ?
C11P C12P C29P 124.3(7) . . ?
C12P C13P C14P 105.9(6) . . ?
C12P C13P C31P 129.8(6) . . ?
C14P C13P C31P 123.9(6) . . ?
C15P C14P N3P 126.4(6) . . ?
C15P C14P C13P 122.4(6) . . ?
N3P C14P C13P 111.1(6) . . ?
C14P C15P C16P 123.6(6) . . ?
C14P C15P H15P 118.2 . . ?
C16P C15P H15P 118.2 . . ?
N2P C16P C15P 124.3(6) . . ?
N2P C16P C17P 111.8(6) . . ?
C15P C16P C17P 123.9(6) . . ?
C18P C17P C16P 106.7(6) . . ?
C18P C17P C33P 128.5(7) . . ?
C16P C17P C33P 124.7(6) . . ?
C17P C18P C19P 105.2(6) . . ?
C17P C18P C35P 129.6(6) . . ?
C19P C18P C35P 125.2(6) . . ?
N2P C19P C20P 124.5(6) . . ?
N2P C19P C18P 112.7(6) . . ?
C20P C19P C18P 122.8(6) . . ?
C1P C20P C19P 124.1(6) . . ?
C1P C20P H20P 117.9 . . ?
C19P C20P H20P 117.9 . . ?
C2P C21P C22P 111.1(6) . . ?
C2P C21P H21A 109.4 . . ?
C22P C21P H21A 109.4 . . ?
C2P C21P H21B 109.4 . . ?
C22P C21P H21B 109.4 . . ?
H21A C21P H21B 108.0 . . ?
C21P C22P H22A 109.5 . . ?
C21P C22P H22B 109.5 . . ?
H22A C22P H22B 109.5 . . ?
C21P C22P H22C 109.5 . . ?
H22A C22P H22C 109.5 . . ?
H22B C22P H22C 109.5 . . ?
C3P C23P C24P 111.2(6) . . ?
C3P C23P H23A 109.4 . . ?
C24P C23P H23A 109.4 . . ?
C3P C23P H23B 109.4 . . ?
C24P C23P H23B 109.4 . . ?
H23A C23P H23B 108.0 . . ?
C23P C24P H24A 109.5 . . ?
C23P C24P H24B 109.5 . . ?
H24A C24P H24B 109.5 . . ?
C23P C24P H24C 109.5 . . ?
H24A C24P H24C 109.5 . . ?
H24B C24P H24C 109.5 . . ?
C7P C25P C26P 113.1(6) . . ?
C7P C25P H25A 109.0 . . ?
C26P C25P H25A 109.0 . . ?
C7P C25P H25B 109.0 . . ?
C26P C25P H25B 109.0 . . ?
H25A C25P H25B 107.8 . . ?
C25P C26P H26A 109.5 . . ?
C25P C26P H26B 109.5 . . ?
H26A C26P H26B 109.5 . . ?
C25P C26P H26C 109.5 . . ?
H26A C26P H26C 109.5 . . ?
H26B C26P H26C 109.5 . . ?
C8P C27P C28P 112.5(6) . . ?
C8P C27P H27A 109.1 . . ?
C28P C27P H27A 109.1 . . ?
C8P C27P H27B 109.1 . . ?
C28P C27P H27B 109.1 . . ?
H27A C27P H27B 107.8 . . ?
C27P C28P H28A 109.5 . . ?
C27P C28P H28B 109.5 . . ?
H28A C28P H28B 109.5 . . ?
C27P C28P H28C 109.5 . . ?
H28A C28P H28C 109.5 . . ?
H28B C28P H28C 109.5 . . ?
C12P C29P C30P 112.5(6) . . ?
C12P C29P H29A 109.1 . . ?
C30P C29P H29A 109.1 . . ?
C12P C29P H29B 109.1 . . ?
C30P C29P H29B 109.1 . . ?
H29A C29P H29B 107.8 . . ?
C29P C30P H30A 109.5 . . ?
C29P C30P H30B 109.5 . . ?
H30A C30P H30B 109.5 . . ?
C29P C30P H30C 109.5 . . ?
H30A C30P H30C 109.5 . . ?
H30B C30P H30C 109.5 . . ?
C13P C31P C32P 113.7(6) . . ?
C13P C31P H31A 108.8 . . ?
C32P C31P H31A 108.8 . . ?
C13P C31P H31B 108.8 . . ?
C32P C31P H31B 108.8 . . ?
H31A C31P H31B 107.7 . . ?
C31P C32P H32A 109.5 . . ?
C31P C32P H32B 109.5 . . ?
H32A C32P H32B 109.5 . . ?
C31P C32P H32C 109.5 . . ?
H32A C32P H32C 109.5 . . ?
H32B C32P H32C 109.5 . . ?
C17P C33P C34P 113.2(7) . . ?
C17P C33P H33A 108.9 . . ?
C34P C33P H33A 108.9 . . ?
C17P C33P H33B 108.9 . . ?
C34P C33P H33B 108.9 . . ?
H33A C33P H33B 107.8 . . ?
C33P C34P H34A 109.5 . . ?
C33P C34P H34B 109.5 . . ?
H34A C34P H34B 109.5 . . ?
C33P C34P H34C 109.5 . . ?
H34A C34P H34C 109.5 . . ?
H34B C34P H34C 109.5 . . ?
C18P C35P C36P 112.8(6) . . ?
C18P C35P H35A 109.0 . . ?
C36P C35P H35A 109.0 . . ?
C18P C35P H35B 109.0 . . ?
C36P C35P H35B 109.0 . . ?
H35A C35P H35B 107.8 . . ?
C35P C36P H36A 109.5 . . ?
C35P C36P H36B 109.5 . . ?
H36A C36P H36B 109.5 . . ?
C35P C36P H36C 109.5 . . ?
H36A C36P H36C 109.5 . . ?
H36B C36P H36C 109.5 . . ?
C6S C1S C2S 119.3(11) . . ?
C6S C1S H1S 120.3 . . ?
C2S C1S H1S 120.3 . . ?
C3S C2S C1S 119.6(9) . . ?
C3S C2S H2S 120.2 . . ?
C1S C2S H2S 120.2 . . ?
C4S C3S C2S 119.5(10) . . ?
C4S C3S H3S 120.2 . . ?
C2S C3S H3S 120.2 . . ?
C3S C4S C5S 121.4(10) . . ?
C3S C4S H4S 119.3 . . ?
C5S C4S H4S 119.3 . . ?
C6S C5S C4S 119.1(9) . . ?
C6S C5S H5S 120.5 . . ?
C4S C5S H5S 120.5 . . ?
C1S C6S C5S 121.1(10) . . ?
C1S C6S H6S 119.4 . . ?
C5S C6S H6S 119.4 . . ?
C11S C12S C13S 117(2) . . ?
C11S C12S H12S 121.5 . . ?
C13S C12S H12S 121.5 . . ?
C22S C21S C23S 115(2) . . ?
C22S C21S H21S 122.3 . . ?
C23S C21S H21S 122.3 . . ?
C12S C13S C11S 118(2) . 2_755 ?
C12S C13S H13S 121.1 . . ?
C11S C13S H13S 121.1 2_755 . ?
C21S C23S C22S 119(2) . 2_755 ?
C21S C23S H23S 120.7 . . ?
C22S C23S H23S 120.7 2_755 . ?
C21S C22S C23S 124.7(19) . 2_755 ?
C21S C22S H22S 117.6 . . ?
C23S C22S H22S 117.6 2_755 . ?
C12S C11S C13S 123.9(17) . 2_755 ?
C12S C11S H11S 118.1 . . ?
C13S C11S H11S 118.1 2_755 . ?

loop_
_geom_torsion_atom_site_label_1
_geom_torsion_atom_site_label_2
_geom_torsion_atom_site_label_3
_geom_torsion_atom_site_label_4
_geom_torsion
_geom_torsion_site_symmetry_1
_geom_torsion_site_symmetry_2
_geom_torsion_site_symmetry_3
_geom_torsion_site_symmetry_4
_geom_torsion_publ_flag
C45A C1A C2A C42A 6(2) . . . . ?
C5A C1A C2A C42A -147.0(11) . . . . ?
C45A C1A C2A C3A 152.5(11) . . . . ?
C5A C1A C2A C3A -0.2(14) . . . . ?
C45A C1A C2A Sc1 98.9(12) . . . . ?
C5A C1A C2A Sc1 -53.7(9) . . . . ?
C1A C2A C3A C75A -140.4(12) . . . . ?
C42A C2A C3A C75A 7.1(15) . . . . ?
Sc1 C2A C3A C75A -66.7(9) . . . . ?
C1A C2A C3A C4A -0.5(13) . . . . ?
C42A C2A C3A C4A 147.0(11) . . . . ?
Sc1 C2A C3A C4A 73.1(7) . . . . ?
C1A C2A C3A Sc1 -73.6(10) . . . . ?
C42A C2A C3A Sc1 73.9(10) . . . . ?
C75A C3A C4A C5A 134.1(14) . . . . ?
C2A C3A C4A C5A 1.1(13) . . . . ?
Sc1 C3A C4A C5A 82.1(10) . . . . ?
C75A C3A C4A C9A -9.5(19) . . . . ?
C2A C3A C4A C9A -142.5(11) . . . . ?
Sc1 C3A C4A C9A -61.6(10) . . . . ?
C75A C3A C4A Sc1 52.1(12) . . . . ?
C2A C3A C4A Sc1 -81.0(7) . . . . ?
C9A C4A C5A C6A -6(2) . . . . ?
C3A C4A C5A C6A -148.8(12) . . . . ?
Sc1 C4A C5A C6A -83.9(12) . . . . ?
C9A C4A C5A C1A 141.0(13) . . . . ?
C3A C4A C5A C1A -1.3(16) . . . . ?
Sc1 C4A C5A C1A 63.6(11) . . . . ?
C9A C4A C5A Sc1 77.4(11) . . . . ?
C3A C4A C5A Sc1 -64.9(8) . . . . ?
C2A C1A C5A C4A 1.0(16) . . . . ?
C45A C1A C5A C4A -150.4(13) . . . . ?
C2A C1A C5A C6A 152.2(11) . . . . ?
C45A C1A C5A C6A 0.9(18) . . . . ?
C2A C1A C5A Sc1 52.7(10) . . . . ?
C45A C1A C5A Sc1 -98.7(13) . . . . ?
C4A C5A C6A C7A 0.5(18) . . . . ?
C1A C5A C6A C7A -147.2(11) . . . . ?
Sc1 C5A C6A C7A -61.4(11) . . . . ?
C4A C5A C6A C65A 150.9(12) . . . . ?
C1A C5A C6A C65A 3.3(15) . . . . ?
Sc1 C5A C6A C65A 89.1(10) . . . . ?
C5A C6A C7A C63A 144.4(11) . . . . ?
C65A C6A C7A C63A -5.6(16) . . . . ?
C5A C6A C7A C8A 6.5(15) . . . . ?
C65A C6A C7A C8A -143.6(10) . . . . ?
C6A C7A C8A C13A 144.7(11) . . . . ?
C63A C7A C8A C13A 1.1(13) . . . . ?
C6A C7A C8A C9A -7.2(15) . . . . ?
C63A C7A C8A C9A -150.8(9) . . . . ?
C5A C4A C9A C10A -140.8(13) . . . . ?
C3A C4A C9A C10A -1.2(16) . . . . ?
Sc1 C4A C9A C10A -56.3(10) . . . . ?
C5A C4A C9A C8A 5.1(18) . . . . ?
C3A C4A C9A C8A 144.6(11) . . . . ?
Sc1 C4A C9A C8A 89.6(10) . . . . ?
C5A C4A C9A Sc1 -84.5(12) . . . . ?
C3A C4A C9A Sc1 55.1(9) . . . . ?
C13A C8A C9A C4A -145.0(13) . . . . ?
C7A C8A C9A C4A 1.6(16) . . . . ?
C13A C8A C9A C10A 0.5(17) . . . . ?
C7A C8A C9A C10A 147.1(11) . . . . ?
C13A C8A C9A Sc1 -74.5(13) . . . . ?
C7A C8A C9A Sc1 72.1(11) . . . . ?
C4A C9A C10A C76A 7(2) . . . . ?
C8A C9A C10A C76A -139.9(14) . . . . ?
Sc1 C9A C10A C76A -47.0(13) . . . . ?
C4A C9A C10A C11A 147.3(12) . . . . ?
C8A C9A C10A C11A 0.2(16) . . . . ?
Sc1 C9A C10A C11A 93.2(11) . . . . ?
C4A C9A C10A Sc1 54.1(9) . . . . ?
C8A C9A C10A Sc1 -93.0(9) . . . . ?
C76A C10A C11A C12A 149.4(11) . . . . ?
C9A C10A C11A C12A -0.4(17) . . . . ?
Sc1 C10A C11A C12A 77.0(12) . . . . ?
C76A C10A C11A C78A 4.7(14) . . . . ?
C9A C10A C11A C78A -145.1(12) . . . . ?
Sc1 C10A C11A C78A -67.6(12) . . . . ?
C78A C11A C12A C17A -2.3(15) . . . . ?
C10A C11A C12A C17A -147.1(12) . . . . ?
C78A C11A C12A C13A 144.7(11) . . . . ?
C10A C11A C12A C13A 0.0(17) . . . . ?
C7A C8A C13A C14A -0.2(15) . . . . ?
C9A C8A C13A C14A 147.7(12) . . . . ?
C7A C8A C13A C12A -148.9(10) . . . . ?
C9A C8A C13A C12A -1.0(17) . . . . ?
C17A C12A C13A C8A 149.3(11) . . . . ?
C11A C12A C13A C8A 0.7(16) . . . . ?
C17A C12A C13A C14A 3.5(16) . . . . ?
C11A C12A C13A C14A -145.1(12) . . . . ?
C8A C13A C14A C15A -142.5(14) . . . . ?
C12A C13A C14A C15A 4(2) . . . . ?
C8A C13A C14A C63A -0.6(14) . . . . ?
C12A C13A C14A C63A 146.0(11) . . . . ?
C13A C14A C15A C16A -10(2) . . . . ?
C63A C14A C15A C16A -146.5(12) . . . . ?
C13A C14A C15A C59A 145.3(12) . . . . ?
C63A C14A C15A C59A 8.8(16) . . . . ?
C14A C15A C16A C20A 148.5(13) . . . . ?
C59A C15A C16A C20A -6(2) . . . . ?
C14A C15A C16A C17A 8.0(19) . . . . ?
C59A C15A C16A C17A -146.5(11) . . . . ?
C11A C12A C17A C18A 4.3(18) . . . . ?
C13A C12A C17A C18A -145.3(12) . . . . ?
C11A C12A C17A C16A 144.5(11) . . . . ?
C13A C12A C17A C16A -5.1(15) . . . . ?
C15A C16A C17A C18A 146.1(13) . . . . ?
C20A C16A C17A C18A -0.7(13) . . . . ?
C15A C16A C17A C12A -0.3(18) . . . . ?
C20A C16A C17A C12A -147.2(12) . . . . ?
C12A C17A C18A C19A 146.6(12) . . . . ?
C16A C17A C18A C19A 2.0(14) . . . . ?
C12A C17A C18A C79A -2.0(19) . . . . ?
C16A C17A C18A C79A -146.6(11) . . . . ?
C17A C18A C19A C20A -2.6(15) . . . . ?
C79A C18A C19A C20A 144.2(12) . . . . ?
C17A C18A C19A C24A -148.1(13) . . . . ?
C79A C18A C19A C24A -1.2(19) . . . . ?
C17A C18A C19A Dy1A -93.4(11) . . . . ?
C79A C18A C19A Dy1A 53.5(13) . . . . ?
C18A C19A C20A C21A -142.7(13) . . . . ?
C24A C19A C20A C21A 5.2(19) . . . . ?
Dy1A C19A C20A C21A -46.3(13) . . . . ?
C18A C19A C20A C16A 2.0(14) . . . . ?
C24A C19A C20A C16A 149.9(11) . . . . ?
Dy1A C19A C20A C16A 98.4(9) . . . . ?
C15A C16A C20A C21A 1(2) . . . . ?
C17A C16A C20A C21A 147.5(11) . . . . ?
C15A C16A C20A C19A -147.0(13) . . . . ?
C17A C16A C20A C19A -0.8(13) . . . . ?
C19A C20A C21A C22A -7.3(19) . . . . ?
C16A C20A C21A C22A -148.8(11) . . . . ?
C19A C20A C21A C58A 145.8(12) . . . . ?
C16A C20A C21A C58A 4.3(18) . . . . ?
C20A C21A C22A C23A 3.7(17) . . . . ?
C58A C21A C22A C23A -150.4(11) . . . . ?
C20A C21A C22A C56A 143.6(11) . . . . ?
C58A C21A C22A C56A -10.4(15) . . . . ?
C20A C21A C22A Dy1A 59.7(11) . . . . ?
C58A C21A C22A Dy1A -94.4(9) . . . . ?
C21A C22A C23A C24A 1.5(16) . . . . ?
C56A C22A C23A C24A -141.4(10) . . . . ?
Dy1A C22A C23A C24A -69.5(9) . . . . ?
C21A C22A C23A C28A 143.1(11) . . . . ?
C56A C22A C23A C28A 0.2(13) . . . . ?
Dy1A C22A C23A C28A 72.1(8) . . . . ?
C21A C22A C23A Dy1A 71.0(11) . . . . ?
C56A C22A C23A Dy1A -71.9(9) . . . . ?
C22A C23A C24A C25A 140.7(14) . . . . ?
C28A C23A C24A C25A 4.5(18) . . . . ?
Dy1A C23A C24A C25A 63.2(11) . . . . ?
C22A C23A C24A C19A -3.4(15) . . . . ?
C28A C23A C24A C19A -139.6(12) . . . . ?
Dy1A C23A C24A C19A -80.9(10) . . . . ?
C22A C23A C24A Dy1A 77.5(9) . . . . ?
C28A C23A C24A Dy1A -58.7(9) . . . . ?
C20A C19A C24A C25A -145.4(13) . . . . ?
C18A C19A C24A C25A -2.4(19) . . . . ?
Dy1A C19A C24A C25A -77.1(10) . . . . ?
C20A C19A C24A C23A 0.5(16) . . . . ?
C18A C19A C24A C23A 143.4(12) . . . . ?
Dy1A C19A C24A C23A 68.8(9) . . . . ?
C20A C19A C24A Dy1A -68.3(11) . . . . ?
C18A C19A C24A Dy1A 74.6(13) . . . . ?
C23A C24A C25A C80A -142.9(14) . . . . ?
C19A C24A C25A C80A 2.2(19) . . . . ?
Dy1A C24A C25A C80A -83.4(13) . . . . ?
C23A C24A C25A C26A 0.3(19) . . . . ?
C19A C24A C25A C26A 145.4(13) . . . . ?
Dy1A C24A C25A C26A 59.8(11) . . . . ?
C23A C24A C25A Dy1A -59.6(10) . . . . ?
C19A C24A C25A Dy1A 85.6(10) . . . . ?
C80A C25A C26A C27A 137.1(16) . . . . ?
C24A C25A C26A C27A -9(2) . . . . ?
Dy1A C25A C26A C27A 49.3(15) . . . . ?
C80A C25A C26A C73A -2.7(16) . . . . ?
C24A C25A C26A C73A -148.4(12) . . . . ?
Dy1A C25A C26A C73A -90.5(8) . . . . ?
C80A C25A C26A Dy1A 87.8(11) . . . . ?
C24A C25A C26A Dy1A -57.9(11) . . . . ?
C25A C26A C27A C28A 10(2) . . . . ?
C73A C26A C27A C28A 148.2(10) . . . . ?
Dy1A C26A C27A C28A 59.7(9) . . . . ?
C25A C26A C27A C32A -138.4(16) . . . . ?
C73A C26A C27A C32A -0.5(16) . . . . ?
Dy1A C26A C27A C32A -88.9(10) . . . . ?
C25A C26A C27A Dy1A -49.4(15) . . . . ?
C73A C26A C27A Dy1A 88.5(9) . . . . ?
C32A C27A C28A C29A 2(2) . . . . ?
C26A C27A C28A C29A -143.1(11) . . . . ?
Dy1A C27A C28A C29A -82.1(10) . . . . ?
C32A C27A C28A C23A 141.4(13) . . . . ?
C26A C27A C28A C23A -3.8(17) . . . . ?
Dy1A C27A C28A C23A 57.2(10) . . . . ?
C32A C27A C28A Dy1A 84.2(12) . . . . ?
C26A C27A C28A Dy1A -61.0(9) . . . . ?
C22A C23A C28A C27A -142.5(12) . . . . ?
C24A C23A C28A C27A -2.4(17) . . . . ?
Dy1A C23A C28A C27A -60.9(11) . . . . ?
C22A C23A C28A C29A 0.8(14) . . . . ?
C24A C23A C28A C29A 140.9(11) . . . . ?
Dy1A C23A C28A C29A 82.3(9) . . . . ?
C22A C23A C28A Dy1A -81.6(9) . . . . ?
C24A C23A C28A Dy1A 58.5(10) . . . . ?
C27A C28A C29A C30A -4.9(18) . . . . ?
C23A C28A C29A C30A -149.2(11) . . . . ?
Dy1A C28A C29A C30A -80.4(11) . . . . ?
C27A C28A C29A C56A 142.9(11) . . . . ?
C23A C28A C29A C56A -1.4(14) . . . . ?
Dy1A C28A C29A C56A 67.4(9) . . . . ?
C27A C28A C29A Dy1A 75.5(11) . . . . ?
C23A C28A C29A Dy1A -68.8(8) . . . . ?
C28A C29A C30A C31A 5.1(19) . . . . ?
C56A C29A C30A C31A -137.8(13) . . . . ?
Dy1A C29A C30A C31A -54.4(14) . . . . ?
C28A C29A C30A C54A 152.0(11) . . . . ?
C56A C29A C30A C54A 9.1(17) . . . . ?
Dy1A C29A C30A C54A 92.5(10) . . . . ?
C29A C30A C31A C35A 142.2(15) . . . . ?
C54A C30A C31A C35A -4.8(18) . . . . ?
C29A C30A C31A C32A -2.2(18) . . . . ?
C54A C30A C31A C32A -149.2(10) . . . . ?
C28A C27A C32A C33A -140.7(15) . . . . ?
C26A C27A C32A C33A 3(2) . . . . ?
Dy1A C27A C32A C33A -70.6(14) . . . . ?
C28A C27A C32A C31A 0.7(18) . . . . ?
C26A C27A C32A C31A 144.0(11) . . . . ?
Dy1A C27A C32A C31A 70.8(10) . . . . ?
C35A C31A C32A C33A -2.4(14) . . . . ?
C30A C31A C32A C33A 148.6(11) . . . . ?
C35A C31A C32A C27A -151.8(11) . . . . ?
C30A C31A C32A C27A -0.8(15) . . . . ?
C27A C32A C33A C68A 1(2) . . . . ?
C31A C32A C33A C68A -143.4(12) . . . . ?
C27A C32A C33A C34A 146.5(13) . . . . ?
C31A C32A C33A C34A 2.4(13) . . . . ?
C68A C33A C34A C39A 2(2) . . . . ?
C32A C33A C34A C39A -144.2(13) . . . . ?
C68A C33A C34A C35A 144.5(12) . . . . ?
C32A C33A C34A C35A -1.8(13) . . . . ?
C30A C31A C35A C36A 2.9(19) . . . . ?
C32A C31A C35A C36A 148.8(10) . . . . ?
C30A C31A C35A C34A -144.7(13) . . . . ?
C32A C31A C35A C34A 1.2(14) . . . . ?
C39A C34A C35A C31A 141.7(13) . . . . ?
C33A C34A C35A C31A 0.2(13) . . . . ?
C39A C34A C35A C36A -3(2) . . . . ?
C33A C34A C35A C36A -144.7(12) . . . . ?
C31A C35A C36A C37A -147.7(11) . . . . ?
C34A C35A C36A C37A -4.5(17) . . . . ?
C31A C35A C36A C50A -0.4(16) . . . . ?
C34A C35A C36A C50A 142.9(13) . . . . ?
C35A C36A C37A C49A 146.0(12) . . . . ?
C50A C36A C37A C49A -4.9(16) . . . . ?
C35A C36A C37A C38A 2.3(14) . . . . ?
C50A C36A C37A C38A -148.6(9) . . . . ?
C49A C37A C38A C39A -140.2(12) . . . . ?
C36A C37A C38A C39A 7.8(15) . . . . ?
C49A C37A C38A C43A 0.0(12) . . . . ?
C36A C37A C38A C43A 148.0(9) . . . . ?
C35A C34A C39A C38A 13.2(18) . . . . ?
C33A C34A C39A C38A 148.5(11) . . . . ?
C35A C34A C39A C40A -144.9(12) . . . . ?
C33A C34A C39A C40A -9.5(18) . . . . ?
C37A C38A C39A C34A -15.5(17) . . . . ?
C43A C38A C39A C34A -147.5(11) . . . . ?
C37A C38A C39A C40A 142.4(11) . . . . ?
C43A C38A C39A C40A 10.4(18) . . . . ?
C34A C39A C40A C69A 7.2(17) . . . . ?
C38A C39A C40A C69A -150.5(12) . . . . ?
C34A C39A C40A C41A 151.2(12) . . . . ?
C38A C39A C40A C41A -6.5(16) . . . . ?
C69A C40A C41A C74A 0.7(12) . . . . ?
C39A C40A C41A C74A -145.3(9) . . . . ?
C69A C40A C41A C42A 144.1(10) . . . . ?
C39A C40A C41A C42A -1.8(16) . . . . ?
C1A C2A C42A C43A -8.3(17) . . . . ?
C3A C2A C42A C43A -151.6(10) . . . . ?
Sc1 C2A C42A C43A -97.8(10) . . . . ?
C1A C2A C42A C41A 142.5(13) . . . . ?
C3A C2A C42A C41A -0.8(15) . . . . ?
Sc1 C2A C42A C41A 53.0(10) . . . . ?
C40A C41A C42A C43A 5.9(17) . . . . ?
C74A C41A C42A C43A 145.6(11) . . . . ?
C40A C41A C42A C2A -143.7(11) . . . . ?
C74A C41A C42A C2A -3.9(14) . . . . ?
C2A C42A C43A C44A 5.2(17) . . . . ?
C41A C42A C43A C44A -144.6(11) . . . . ?
C2A C42A C43A C38A 147.7(10) . . . . ?
C41A C42A C43A C38A -2.1(15) . . . . ?
C39A C38A C43A C42A -6.3(17) . . . . ?
C37A C38A C43A C42A -147.6(10) . . . . ?
C39A C38A C43A C44A 143.0(12) . . . . ?
C37A C38A C43A C44A 1.7(11) . . . . ?
C42A C43A C44A C45A 0.5(18) . . . . ?
C38A C43A C44A C45A -145.2(10) . . . . ?
C42A C43A C44A C49A 142.9(12) . . . . ?
C38A C43A C44A C49A -2.8(12) . . . . ?
C2A C1A C45A C46A -152.3(13) . . . . ?
C5A C1A C45A C46A -5.1(19) . . . . ?
C2A C1A C45A C44A 0.4(18) . . . . ?
C5A C1A C45A C44A 147.6(13) . . . . ?
C43A C44A C45A C46A 148.8(12) . . . . ?
C49A C44A C45A C46A 9.0(16) . . . . ?
C43A C44A C45A C1A -3.4(15) . . . . ?
C49A C44A C45A C1A -143.2(11) . . . . ?
C1A C45A C46A C47A 151.0(13) . . . . ?
C44A C45A C46A C47A -0.4(18) . . . . ?
C1A C45A C46A C65A 4.4(17) . . . . ?
C44A C45A C46A C65A -147.0(11) . . . . ?
C1A C45A C46A Sc2 88.3(11) . . . . ?
C44A C45A C46A Sc2 -63.1(11) . . . . ?
C65A C46A C47A C66A 0.5(16) . . . . ?
C45A C46A C47A C66A -145.6(12) . . . . ?
Sc2 C46A C47A C66A -67.2(9) . . . . ?
C65A C46A C47A C48A 136.5(13) . . . . ?
C45A C46A C47A C48A -9.6(19) . . . . ?
Sc2 C46A C47A C48A 68.8(11) . . . . ?
C65A C46A C47A Sc2 67.7(11) . . . . ?
C45A C46A C47A Sc2 -78.4(12) . . . . ?
C46A C47A C48A C51A -136.6(14) . . . . ?
C66A C47A C48A C51A -3.8(16) . . . . ?
Sc2 C47A C48A C51A -65.0(11) . . . . ?
C46A C47A C48A C49A 10.9(18) . . . . ?
C66A C47A C48A C49A 143.7(12) . . . . ?
Sc2 C47A C48A C49A 82.5(10) . . . . ?
C46A C47A C48A Sc2 -71.6(12) . . . . ?
C66A C47A C48A Sc2 61.2(9) . . . . ?
C36A C37A C49A C48A 5.8(19) . . . . ?
C38A C37A C49A C48A 150.3(12) . . . . ?
C36A C37A C49A C44A -146.1(11) . . . . ?
C38A C37A C49A C44A -1.7(14) . . . . ?
C51A C48A C49A C37A -3.8(19) . . . . ?
C47A C48A C49A C37A -150.8(12) . . . . ?
Sc2 C48A C49A C37A -87.3(13) . . . . ?
C51A C48A C49A C44A 144.9(13) . . . . ?
C47A C48A C49A C44A -2.0(17) . . . . ?
Sc2 C48A C49A C44A 61.5(13) . . . . ?
C43A C44A C49A C37A 3.0(14) . . . . ?
C45A C44A C49A C37A 145.1(11) . . . . ?
C43A C44A C49A C48A -149.4(12) . . . . ?
C45A C44A C49A C48A -7.4(17) . . . . ?
C37A C36A C50A C51A 2.6(15) . . . . ?
C35A C36A C50A C51A -145.7(12) . . . . ?
C37A C36A C50A C54A 148.7(11) . . . . ?
C35A C36A C50A C54A 0.4(17) . . . . ?
C49A C48A C51A C50A 1.5(18) . . . . ?
C47A C48A C51A C50A 148.4(11) . . . . ?
Sc2 C48A C51A C50A 93.0(11) . . . . ?
C49A C48A C51A C52A -141.4(13) . . . . ?
C47A C48A C51A C52A 5.5(18) . . . . ?
Sc2 C48A C51A C52A -49.9(12) . . . . ?
C49A C48A C51A Sc2 -91.5(11) . . . . ?
C47A C48A C51A Sc2 55.4(9) . . . . ?
C36A C50A C51A C48A -1.1(17) . . . . ?
C54A C50A C51A C48A -150.1(12) . . . . ?
C36A C50A C51A C52A 148.4(10) . . . . ?
C54A C50A C51A C52A -0.6(13) . . . . ?
C36A C50A C51A Sc2 71.6(12) . . . . ?
C54A C50A C51A Sc2 -77.4(11) . . . . ?
C48A C51A C52A C67A -1.7(19) . . . . ?
C50A C51A C52A C67A -149.2(11) . . . . ?
Sc2 C51A C52A C67A -49.5(10) . . . . ?
C48A C51A C52A C53A 147.3(13) . . . . ?
C50A C51A C52A C53A -0.2(12) . . . . ?
Sc2 C51A C52A C53A 99.5(8) . . . . ?
C48A C51A C52A Sc2 47.8(12) . . . . ?
C50A C51A C52A Sc2 -99.7(8) . . . . ?
C67A C52A C53A C54A 143.4(15) . . . . ?
C51A C52A C53A C54A 1.0(15) . . . . ?
Sc2 C52A C53A C54A 73.6(12) . . . . ?
C67A C52A C53A C55A -7(2) . . . . ?
C51A C52A C53A C55A -149.8(10) . . . . ?
Sc2 C52A C53A C55A -77.1(11) . . . . ?
C52A C53A C54A C50A -1.4(16) . . . . ?
C55A C53A C54A C50A 144.4(13) . . . . ?
C52A C53A C54A C30A -145.5(13) . . . . ?
C55A C53A C54A C30A 0(2) . . . . ?
C36A C50A C54A C53A -148.3(11) . . . . ?
C51A C50A C54A C53A 1.2(14) . . . . ?
C36A C50A C54A C30A -2.5(17) . . . . ?
C51A C50A C54A C30A 147.0(11) . . . . ?
C29A C30A C54A C53A -7.3(18) . . . . ?
C31A C30A C54A C53A 144.5(13) . . . . ?
C29A C30A C54A C50A -147.5(12) . . . . ?
C31A C30A C54A C50A 4.3(16) . . . . ?
C54A C53A C55A C57A -142.2(16) . . . . ?
C52A C53A C55A C57A 4.7(19) . . . . ?
C54A C53A C55A C56A 4.4(18) . . . . ?
C52A C53A C55A C56A 151.3(11) . . . . ?
C57A C55A C56A C29A 143.7(14) . . . . ?
C53A C55A C56A C29A -2.7(17) . . . . ?
C57A C55A C56A C22A -5(2) . . . . ?
C53A C55A C56A C22A -151.7(11) . . . . ?
C57A C55A C56A Dy1A 66.5(16) . . . . ?
C53A C55A C56A Dy1A -79.8(11) . . . . ?
C30A C29A C56A C55A -4.5(19) . . . . ?
C28A C29A C56A C55A -150.6(12) . . . . ?
Dy1A C29A C56A C55A -96.3(12) . . . . ?
C30A C29A C56A C22A 147.5(12) . . . . ?
C28A C29A C56A C22A 1.5(13) . . . . ?
Dy1A C29A C56A C22A 55.8(8) . . . . ?
C30A C29A C56A Dy1A 91.8(12) . . . . ?
C28A C29A C56A Dy1A -54.3(8) . . . . ?
C21A C22A C56A C55A 8.6(16) . . . . ?
C23A C22A C56A C55A 153.8(11) . . . . ?
Dy1A C22A C56A C55A 96.9(10) . . . . ?
C21A C22A C56A C29A -146.1(10) . . . . ?
C23A C22A C56A C29A -1.0(13) . . . . ?
Dy1A C22A C56A C29A -57.9(8) . . . . ?
C21A C22A C56A Dy1A -88.2(10) . . . . ?
C23A C22A C56A Dy1A 56.9(8) . . . . ?
C56A C55A C57A C58A 4(2) . . . . ?
C53A C55A C57A C58A 145.6(13) . . . . ?
C56A C55A C57A C61A -144.5(13) . . . . ?
C53A C55A C57A C61A -3(2) . . . . ?
C55A C57A C58A C59A -150.0(13) . . . . ?
C61A C57A C58A C59A 3.6(12) . . . . ?
C55A C57A C58A C21A -6.3(17) . . . . ?
C61A C57A C58A C21A 147.3(9) . . . . ?
C20A C21A C58A C59A -4.9(17) . . . . ?
C22A C21A C58A C59A 148.6(10) . . . . ?
C20A C21A C58A C57A -144.2(11) . . . . ?
C22A C21A C58A C57A 9.4(15) . . . . ?
C57A C58A C59A C60A -1.7(13) . . . . ?
C21A C58A C59A C60A -145.2(10) . . . . ?
C57A C58A C59A C15A 143.7(10) . . . . ?
C21A C58A C59A C15A 0.3(16) . . . . ?
C16A C15A C59A C58A 5.2(17) . . . . ?
C14A C15A C59A C58A -149.9(11) . . . . ?
C16A C15A C59A C60A 146.6(12) . . . . ?
C14A C15A C59A C60A -8.5(16) . . . . ?
C58A C59A C60A C61A -1.0(13) . . . . ?
C15A C59A C60A C61A -145.1(10) . . . . ?
C58A C59A C60A C62A 143.9(10) . . . . ?
C15A C59A C60A C62A -0.3(15) . . . . ?
C59A C60A C61A C57A 3.2(13) . . . . ?
C62A C60A C61A C57A -144.4(10) . . . . ?
C59A C60A C61A C67A 149.3(10) . . . . ?
C62A C60A C61A C67A 1.7(16) . . . . ?
C55A C57A C61A C60A 149.0(13) . . . . ?
C58A C57A C61A C60A -4.2(12) . . . . ?
C55A C57A C61A C67A 2.3(18) . . . . ?
C58A C57A C61A C67A -151.0(9) . . . . ?
C61A C60A C62A C63A 149.9(10) . . . . ?
C59A C60A C62A C63A 8.2(15) . . . . ?
C61A C60A C62A C64A -2.2(16) . . . . ?
C59A C60A C62A C64A -143.9(11) . . . . ?
C64A C62A C63A C7A 3.2(19) . . . . ?
C60A C62A C63A C7A -148.5(11) . . . . ?
C64A C62A C63A C14A 143.8(11) . . . . ?
C60A C62A C63A C14A -7.8(15) . . . . ?
C6A C7A C63A C62A 3.7(19) . . . . ?
C8A C7A C63A C62A 146.1(11) . . . . ?
C6A C7A C63A C14A -143.8(11) . . . . ?
C8A C7A C63A C14A -1.3(12) . . . . ?
C15A C14A C63A C62A -0.4(18) . . . . ?
C13A C14A C63A C62A -144.3(12) . . . . ?
C15A C14A C63A C7A 145.1(12) . . . . ?
C13A C14A C63A C7A 1.2(13) . . . . ?
C63A C62A C64A C65A -7.5(18) . . . . ?
C60A C62A C64A C65A 141.7(11) . . . . ?
C63A C62A C64A C66A -152.4(12) . . . . ?
C60A C62A C64A C66A -3.2(17) . . . . ?
C63A C62A C64A Sc2 -90.1(12) . . . . ?
C60A C62A C64A Sc2 59.2(11) . . . . ?
C47A C46A C65A C64A 0.2(15) . . . . ?
C45A C46A C65A C64A 148.6(11) . . . . ?
Sc2 C46A C65A C64A 57.7(8) . . . . ?
C47A C46A C65A C6A -148.4(13) . . . . ?
C45A C46A C65A C6A 0.0(19) . . . . ?
Sc2 C46A C65A C6A -90.8(12) . . . . ?
C47A C46A C65A Sc2 -57.6(10) . . . . ?
C45A C46A C65A Sc2 90.8(10) . . . . ?
C62A C64A C65A C46A -149.1(11) . . . . ?
C66A C64A C65A C46A -0.8(12) . . . . ?
Sc2 C64A C65A C46A -56.7(8) . . . . ?
C62A C64A C65A C6A 5.1(16) . . . . ?
C66A C64A C65A C6A 153.5(9) . . . . ?
Sc2 C64A C65A C6A 97.5(9) . . . . ?
C62A C64A C65A Sc2 -92.4(10) . . . . ?
C66A C64A C65A Sc2 56.0(7) . . . . ?
C7A C6A C65A C46A 146.8(13) . . . . ?
C5A C6A C65A C46A -4.2(18) . . . . ?
C7A C6A C65A C64A 1.3(15) . . . . ?
C5A C6A C65A C64A -149.7(10) . . . . ?
C7A C6A C65A Sc2 74.3(10) . . . . ?
C5A C6A C65A Sc2 -76.7(10) . . . . ?
C46A C47A C66A C67A 137.1(13) . . . . ?
C48A C47A C66A C67A -1.7(17) . . . . ?
Sc2 C47A C66A C67A 62.6(11) . . . . ?
C46A C47A C66A C64A -0.9(13) . . . . ?
C48A C47A C66A C64A -139.7(10) . . . . ?
Sc2 C47A C66A C64A -75.5(7) . . . . ?
C46A C47A C66A Sc2 74.6(9) . . . . ?
C48A C47A C66A Sc2 -64.2(9) . . . . ?
C62A C64A C66A C67A 9.4(18) . . . . ?
C65A C64A C66A C67A -138.9(12) . . . . ?
Sc2 C64A C66A C67A -72.2(11) . . . . ?
C62A C64A C66A C47A 149.3(11) . . . . ?
C65A C64A C66A C47A 1.0(12) . . . . ?
Sc2 C64A C66A C47A 67.7(8) . . . . ?
C62A C64A C66A Sc2 81.6(11) . . . . ?
C65A C64A C66A Sc2 -66.7(8) . . . . ?
C53A C52A C67A C66A -142.5(15) . . . . ?
C51A C52A C67A C66A -4.2(18) . . . . ?
Sc2 C52A C67A C66A -55.7(10) . . . . ?
C53A C52A C67A C61A 7(2) . . . . ?
C51A C52A C67A C61A 145.0(11) . . . . ?
Sc2 C52A C67A C61A 93.5(9) . . . . ?
C53A C52A C67A Sc2 -86.8(15) . . . . ?
C51A C52A C67A Sc2 51.5(10) . . . . ?
C47A C66A C67A C52A 5.8(19) . . . . ?
C64A C66A C67A C52A 137.1(12) . . . . ?
Sc2 C66A C67A C52A 64.2(11) . . . . ?
C47A C66A C67A C61A -141.1(12) . . . . ?
C64A C66A C67A C61A -9.8(18) . . . . ?
Sc2 C66A C67A C61A -82.7(11) . . . . ?
C47A C66A C67A Sc2 -58.4(11) . . . . ?
C64A C66A C67A Sc2 72.9(10) . . . . ?
C60A C61A C67A C52A -145.8(11) . . . . ?
C57A C61A C67A C52A -3.5(15) . . . . ?
C60A C61A C67A C66A 4.5(18) . . . . ?
C57A C61A C67A C66A 146.7(11) . . . . ?
C60A C61A C67A Sc2 -60.9(11) . . . . ?
C57A C61A C67A Sc2 81.4(9) . . . . ?
C32A C33A C68A C73A -5.8(18) . . . . ?
C34A C33A C68A C73A -148.2(11) . . . . ?
C32A C33A C68A C69A 150.1(11) . . . . ?
C34A C33A C68A C69A 7.7(18) . . . . ?
C41A C40A C69A C70A 0.2(12) . . . . ?
C39A C40A C69A C70A 145.5(9) . . . . ?
C41A C40A C69A C68A -142.7(10) . . . . ?
C39A C40A C69A C68A 2.7(16) . . . . ?
C33A C68A C69A C40A -10.1(17) . . . . ?
C73A C68A C69A C40A 146.4(11) . . . . ?
C33A C68A C69A C70A -148.7(12) . . . . ?
C73A C68A C69A C70A 7.8(16) . . . . ?
C40A C69A C70A C71A -144.2(10) . . . . ?
C68A C69A C70A C71A -0.5(16) . . . . ?
C40A C69A C70A C74A -0.9(11) . . . . ?
C68A C69A C70A C74A 142.8(9) . . . . ?
C69A C70A C71A C77A 147.8(12) . . . . ?
C74A C70A C71A C77A 6.1(15) . . . . ?
C69A C70A C71A C72A -3.9(17) . . . . ?
C74A C70A C71A C72A -145.6(11) . . . . ?
C77A C71A C72A C80A -4.9(17) . . . . ?
C70A C71A C72A C80A 147.2(11) . . . . ?
C77A C71A C72A C73A -151.2(11) . . . . ?
C70A C71A C72A C73A 1.0(17) . . . . ?
C33A C68A C73A C72A 145.5(12) . . . . ?
C69A C68A C73A C72A -10.8(17) . . . . ?
C33A C68A C73A C26A 7.9(17) . . . . ?
C69A C68A C73A C26A -148.5(11) . . . . ?
C71A C72A C73A C68A 6.7(18) . . . . ?
C80A C72A C73A C68A -144.9(11) . . . . ?
C71A C72A C73A C26A 151.0(11) . . . . ?
C80A C72A C73A C26A -0.6(12) . . . . ?
C25A C26A C73A C68A 145.4(12) . . . . ?
C27A C26A C73A C68A -4.4(16) . . . . ?
Dy1A C26A C73A C68A 70.3(11) . . . . ?
C25A C26A C73A C72A 1.9(13) . . . . ?
C27A C26A C73A C72A -147.9(11) . . . . ?
Dy1A C26A C73A C72A -73.3(9) . . . . ?
C40A C41A C74A C75A 147.4(12) . . . . ?
C42A C41A C74A C75A 2.4(17) . . . . ?
C40A C41A C74A C70A -1.1(11) . . . . ?
C42A C41A C74A C70A -146.1(9) . . . . ?
C40A C41A C74A Sc1 98.5(8) . . . . ?
C42A C41A C74A Sc1 -46.5(10) . . . . ?
C69A C70A C74A C75A -149.2(12) . . . . ?
C71A C70A C74A C75A -2.8(16) . . . . ?
C69A C70A C74A C41A 1.2(11) . . . . ?
C71A C70A C74A C41A 147.6(9) . . . . ?
C69A C70A C74A Sc1 -94.0(8) . . . . ?
C71A C70A C74A Sc1 52.4(10) . . . . ?
C41A C74A C75A C3A 4.8(19) . . . . ?
C70A C74A C75A C3A 146.7(11) . . . . ?
Sc1 C74A C75A C3A 69.4(11) . . . . ?
C41A C74A C75A C76A -141.6(12) . . . . ?
C70A C74A C75A C76A 0.3(19) . . . . ?
Sc1 C74A C75A C76A -77.0(11) . . . . ?
C41A C74A C75A Sc1 -64.7(12) . . . . ?
C70A C74A C75A Sc1 77.3(12) . . . . ?
C4A C3A C75A C74A -136.6(14) . . . . ?
C2A C3A C75A C74A -9.0(16) . . . . ?
Sc1 C3A C75A C74A -83.4(11) . . . . ?
C4A C3A C75A C76A 13.2(17) . . . . ?
C2A C3A C75A C76A 140.8(10) . . . . ?
Sc1 C3A C75A C76A 66.4(8) . . . . ?
C4A C3A C75A Sc1 -53.2(12) . . . . ?
C2A C3A C75A Sc1 74.4(8) . . . . ?
C9A C10A C76A C77A 141.3(14) . . . . ?
C11A C10A C76A C77A -3.9(14) . . . . ?
Sc1 C10A C76A C77A 93.2(9) . . . . ?
C9A C10A C76A C75A -3(2) . . . . ?
C11A C10A C76A C75A -147.9(11) . . . . ?
Sc1 C10A C76A C75A -50.8(9) . . . . ?
C9A C10A C76A Sc1 48.1(13) . . . . ?
C11A C10A C76A Sc1 -97.1(8) . . . . ?
C74A C75A C76A C10A 142.5(13) . . . . ?
C3A C75A C76A C10A -7.0(15) . . . . ?
Sc1 C75A C76A C10A 55.3(10) . . . . ?
C74A C75A C76A C77A -1.0(18) . . . . ?
C3A C75A C76A C77A -150.5(11) . . . . ?
Sc1 C75A C76A C77A -88.2(10) . . . . ?
C74A C75A C76A Sc1 87.2(12) . . . . ?
C3A C75A C76A Sc1 -62.3(9) . . . . ?
C72A C71A C77A C76A 144.4(12) . . . . ?
C70A C71A C77A C76A -7.5(19) . . . . ?
C72A C71A C77A C78A 6.3(15) . . . . ?
C70A C71A C77A C78A -145.7(10) . . . . ?
C10A C76A C77A C71A -140.0(13) . . . . ?
C75A C76A C77A C71A 4.9(19) . . . . ?
Sc1 C76A C77A C71A -62.3(14) . . . . ?
C10A C76A C77A C78A 1.9(14) . . . . ?
C75A C76A C77A C78A 146.8(11) . . . . ?
Sc1 C76A C77A C78A 79.6(8) . . . . ?
C12A C11A C78A C79A -2.0(18) . . . . ?
C10A C11A C78A C79A 144.9(14) . . . . ?
C12A C11A C78A C77A -150.6(10) . . . . ?
C10A C11A C78A C77A -3.6(13) . . . . ?
C71A C77A C78A C79A -2.1(19) . . . . ?
C76A C77A C78A C79A -147.1(14) . . . . ?
C71A C77A C78A C11A 146.1(11) . . . . ?
C76A C77A C78A C11A 1.1(12) . . . . ?
C11A C78A C79A C18A 5(2) . . . . ?
C77A C78A C79A C18A 146.0(13) . . . . ?
C11A C78A C79A C80A -145.4(12) . . . . ?
C77A C78A C79A C80A -4(2) . . . . ?
C17A C18A C79A C78A -2.6(19) . . . . ?
C19A C18A C79A C78A -148.3(14) . . . . ?
C17A C18A C79A C80A 150.0(11) . . . . ?
C19A C18A C79A C80A 4.4(16) . . . . ?
C24A C25A C80A C72A 145.6(13) . . . . ?
C26A C25A C80A C72A 2.4(17) . . . . ?
Dy1A C25A C80A C72A 76.3(11) . . . . ?
C24A C25A C80A C79A 1(2) . . . . ?
C26A C25A C80A C79A -141.7(14) . . . . ?
Dy1A C25A C80A C79A -67.9(14) . . . . ?
C24A C25A C80A Dy1A 69.3(12) . . . . ?
C26A C25A C80A Dy1A -73.8(10) . . . . ?
C71A C72A C80A C25A -150.6(12) . . . . ?
C73A C72A C80A C25A -1.0(14) . . . . ?
C71A C72A C80A C79A -0.7(17) . . . . ?
C73A C72A C80A C79A 148.9(10) . . . . ?
C71A C72A C80A Dy1A -94.8(12) . . . . ?
C73A C72A C80A Dy1A 54.8(9) . . . . ?
C78A C79A C80A C25A 148.1(15) . . . . ?
C18A C79A C80A C25A -4.9(18) . . . . ?
C78A C79A C80A C72A 5.2(17) . . . . ?
C18A C79A C80A C72A -147.7(11) . . . . ?
C78A C79A C80A Dy1A 95.8(12) . . . . ?
C18A C79A C80A Dy1A -57.1(10) . . . . ?
C4P N1P C1P C20P -178.9(6) . . . . ?
Ni1P N1P C1P C20P -2.7(10) . . . . ?
C4P N1P C1P C2P -0.6(7) . . . . ?
Ni1P N1P C1P C2P 175.6(4) . . . . ?
C20P C1P C2P C3P 179.0(6) . . . . ?
N1P C1P C2P C3P 0.7(8) . . . . ?
C20P C1P C2P C21P 3.1(10) . . . . ?
N1P C1P C2P C21P -175.3(6) . . . . ?
C1P C2P C3P C4P -0.4(7) . . . . ?
C21P C2P C3P C4P 175.3(7) . . . . ?
C1P C2P C3P C23P -175.5(7) . . . . ?
C21P C2P C3P C23P 0.2(12) . . . . ?
C1P N1P C4P C5P 178.5(6) . . . . ?
Ni1P N1P C4P C5P 2.3(10) . . . . ?
C1P N1P C4P C3P 0.3(7) . . . . ?
Ni1P N1P C4P C3P -175.9(4) . . . . ?
C2P C3P C4P C5P -178.2(6) . . . . ?
C23P C3P C4P C5P -2.8(10) . . . . ?
C2P C3P C4P N1P 0.1(8) . . . . ?
C23P C3P C4P N1P 175.5(6) . . . . ?
N1P C4P C5P C6P -2.7(11) . . . . ?
C3P C4P C5P C6P 175.3(6) . . . . ?
C9P N4P C6P C5P -179.1(6) . . . . ?
Ni1P N4P C6P C5P -0.6(10) . . . . ?
C9P N4P C6P C7P -0.4(7) . . . . ?
Ni1P N4P C6P C7P 178.1(4) . . . . ?
C4P C5P C6P N4P 1.9(11) . . . . ?
C4P C5P C6P C7P -176.7(6) . . . . ?
N4P C6P C7P C8P -0.6(8) . . . . ?
C5P C6P C7P C8P 178.2(6) . . . . ?
N4P C6P C7P C25P -177.6(6) . . . . ?
C5P C6P C7P C25P 1.2(11) . . . . ?
C6P C7P C8P C9P 1.3(8) . . . . ?
C25P C7P C8P C9P 178.1(7) . . . . ?
C6P C7P C8P C27P -177.5(7) . . . . ?
C25P C7P C8P C27P -0.7(13) . . . . ?
C6P N4P C9P C10P 177.7(6) . . . . ?
Ni1P N4P C9P C10P -0.8(10) . . . . ?
C6P N4P C9P C8P 1.3(7) . . . . ?
Ni1P N4P C9P C8P -177.2(5) . . . . ?
C7P C8P C9P N4P -1.7(8) . . . . ?
C27P C8P C9P N4P 177.2(6) . . . . ?
C7P C8P C9P C10P -178.1(6) . . . . ?
C27P C8P C9P C10P 0.7(11) . . . . ?
N4P C9P C10P C11P -1.4(11) . . . . ?
C8P C9P C10P C11P 174.6(7) . . . . ?
C14P N3P C11P C10P -179.8(7) . . . . ?
Ni1P N3P C11P C10P -2.4(10) . . . . ?
C14P N3P C11P C12P -2.7(8) . . . . ?
Ni1P N3P C11P C12P 174.8(5) . . . . ?
C9P C10P C11P N3P 3.0(11) . . . . ?
C9P C10P C11P C12P -173.8(7) . . . . ?
N3P C11P C12P C13P 2.5(8) . . . . ?
C10P C11P C12P C13P 179.8(7) . . . . ?
N3P C11P C12P C29P -175.2(7) . . . . ?
C10P C11P C12P C29P 2.1(11) . . . . ?
C11P C12P C13P C14P -1.2(8) . . . . ?
C29P C12P C13P C14P 176.3(7) . . . . ?
C11P C12P C13P C31P -175.1(8) . . . . ?
C29P C12P C13P C31P 2.5(13) . . . . ?
C11P N3P C14P C15P -179.9(7) . . . . ?
Ni1P N3P C14P C15P 2.7(10) . . . . ?
C11P N3P C14P C13P 1.9(8) . . . . ?
Ni1P N3P C14P C13P -175.6(5) . . . . ?
C12P C13P C14P C15P -178.7(7) . . . . ?
C31P C13P C14P C15P -4.4(11) . . . . ?
C12P C13P C14P N3P -0.3(8) . . . . ?
C31P C13P C14P N3P 174.0(7) . . . . ?
N3P C14P C15P C16P -3.8(12) . . . . ?
C13P C14P C15P C16P 174.2(7) . . . . ?
C19P N2P C16P C15P -178.3(7) . . . . ?
Ni1P N2P C16P C15P 0.6(10) . . . . ?
C19P N2P C16P C17P -0.5(7) . . . . ?
Ni1P N2P C16P C17P 178.4(5) . . . . ?
C14P C15P C16P N2P 2.1(11) . . . . ?
C14P C15P C16P C17P -175.5(7) . . . . ?
N2P C16P C17P C18P 0.7(8) . . . . ?
C15P C16P C17P C18P 178.5(7) . . . . ?
N2P C16P C17P C33P -177.7(7) . . . . ?
C15P C16P C17P C33P 0.1(12) . . . . ?
C16P C17P C18P C19P -0.5(8) . . . . ?
C33P C17P C18P C19P 177.8(7) . . . . ?
C16P C17P C18P C35P -178.5(7) . . . . ?
C33P C17P C18P C35P -0.2(13) . . . . ?
C16P N2P C19P C20P 178.7(6) . . . . ?
Ni1P N2P C19P C20P -0.2(10) . . . . ?
C16P N2P C19P C18P 0.1(7) . . . . ?
Ni1P N2P C19P C18P -178.8(5) . . . . ?
C17P C18P C19P N2P 0.2(8) . . . . ?
C35P C18P C19P N2P 178.3(6) . . . . ?
C17P C18P C19P C20P -178.3(6) . . . . ?
C35P C18P C19P C20P -0.2(11) . . . . ?
N1P C1P C20P C19P 2.6(11) . . . . ?
C2P C1P C20P C19P -175.5(6) . . . . ?
N2P C19P C20P C1P -1.1(11) . . . . ?
C18P C19P C20P C1P 177.3(7) . . . . ?
C3P C2P C21P C22P -94.7(9) . . . . ?
C1P C2P C21P C22P 80.4(8) . . . . ?
C2P C3P C23P C24P 94.1(9) . . . . ?
C4P C3P C23P C24P -80.2(8) . . . . ?
C8P C7P C25P C26P -100.8(9) . . . . ?
C6P C7P C25P C26P 75.5(9) . . . . ?
C7P C8P C27P C28P 101.9(9) . . . . ?
C9P C8P C27P C28P -76.7(9) . . . . ?
C13P C12P C29P C30P -103.5(9) . . . . ?
C11P C12P C29P C30P 73.6(9) . . . . ?
C12P C13P C31P C32P 99.6(9) . . . . ?
C14P C13P C31P C32P -73.3(9) . . . . ?
C18P C17P C33P C34P -101.6(9) . . . . ?
C16P C17P C33P C34P 76.5(9) . . . . ?
C17P C18P C35P C36P 100.2(9) . . . . ?
C19P C18P C35P C36P -77.4(9) . . . . ?
C6S C1S C2S C3S 0.4(15) . . . . ?
C1S C2S C3S C4S -1.2(14) . . . . ?
C2S C3S C4S C5S 1.4(13) . . . . ?
C3S C4S C5S C6S -0.8(13) . . . . ?
C2S C1S C6S C5S 0.3(14) . . . . ?
C4S C5S C6S C1S -0.1(13) . . . . ?
C11S C12S C13S C11S -15(3) . . . 2_755 ?
C22S C21S C23S C22S 15(3) . . . 2_755 ?
C23S C21S C22S C23S -6(3) . . . 2_755 ?
C13S C12S C11S C13S 8(3) . . . 2_755 ?

_refine_diff_density_max         3.104
_refine_diff_density_min         -1.594
_refine_diff_density_rms         0.253

_shelx_res_file                  
;
TITL dysc2n@c80_a in C2/c
    shelx.res
    created by SHELXL-2016/6 at 17:04:28 on 18-Nov-2017
CELL  0.89600  25.1900  15.0500  39.4900   90.000   95.460   90.000
ZERR     8.00   0.0050   0.0030   0.0079    0.000    0.030    0.000
LATT   7
SYMM  - X,   Y, 1/2 - Z
SFAC  C    H    N    SC   NI   DY
DISP C 0.006 0.003 19.901
DISP Dy -0.385 6.533 33031.913
DISP H -0 0 0.633
DISP N 0.011 0.005 36.264
DISP Ni 0.251 1.696 8276.448
DISP Sc 0.346 0.598 3027.605
UNIT  1000 424 40 16 8 8
MERG   2
OMIT     2   2  10
OMIT    -2   4  36
OMIT    -5   1  22
OMIT     0   0  38
OMIT    10   4  10
OMIT     5   1  12
OMIT     6   2  10
OMIT    -1   7  10
OMIT    11   5   2
OMIT     1   1  34
OMIT     0   6   2
OMIT    -4   4  34
OMIT     2   4  32
OMIT   -22   0  16
OMIT    -5  11  14
OMIT    -4   2  20
OMIT     0   0  20
OMIT     0   0  32
OMIT    10   0  30
OMIT     5   5  14
OMIT    -2   0  40
OMIT     1   3  36
OMIT   -18   2  28
OMIT    -7   7   6
OMIT    -2   6   4
OMIT     7   1   0
OMIT     6   0  34
OMIT     3   5   8
OMIT    11   1  38
OMIT    14   2   6
OMIT    -1   1   1
OMIT   -13   1  42
OMIT    11   5  24
OMIT    12   4  10
OMIT    -2   4  26
OMIT     1   1   0
OMIT    -1   1   2
OMIT   -23   1  30
OMIT     6  14   4
OMIT     4   0  32
OMIT    -5   9   8
OMIT   -16   8  14
OMIT   -28   4  14
SADI C22A C23A C23A C28A C28A C29A C29A C56A C56A C22A
SADI C22A C28A C28A C56A C56A C23A C23A C29A C29A C22A
SADI C15A C20A C20A C58A C58A C15A C16A C21A C21A C59A C59A C16A
SADI C15A C21A C16A C58A C20A C59A
SADI C6A C63A C63A C64A C64A C6A C7A C62A C62A C65A C65A C7A
SADI C6A C62A C7A C64A C63A C65A
SADI C57A C58A C58A C59A C59A C60A C60A C61A C61A C57A
SADI C57A C59A C59A C61A C61A C58A C58A C60A C60A C57A
SADI C33A C39A C39A C69A C69A C33A C34A C40A C40A C68A C68A C34A
SADI C33A C40A C34A C69A C39A C68A
SADI C60A C64A C64A C67A C67A C60A C61A C62A C62A C66A C66A C61A
SADI C60A C66A C61A C64A C62A C67A
SADI C68A C70A C70A C72A C72A C68A C69A C71A C71A C73A C73A C69A
SADI C68A C71A C69A C72A C70A C73A
SADI C70A C75A C75A C77A C77A C70A C71A C74A C74A C76A C76A C71A
SADI C70A C76A C71A C75A C74A C77A
SADI C38A C40A C40A C42A C42A C38A C39A C41A C41A C43A C43A C39A
SADI C38A C41A C39A C42A C40A C43A
SIMU 0.008 0.016 C1A > C80A
SIMU 0.005 0.01 N1P > C36P
SIMU 0.005 0.01 C11S C12S C13S C21S C22S C23S
ISOR 0.0001 0.0002 NI1P
ISOR 0.001 0.002 C1A
ISOR 0.001 0.002 N2P N4P
ISOR 0.001 0.002 C26P
ISOR 0.001 0.002 Dy1A
RTAB BOND NI1P C1A
FMAP   2
PLAN   20
ACTA
BOND   $H
CONF
LIST   4
L.S.  10
WGHT    0.190300  287.847687
FVAR       0.07777   0.94791
PART    1
DY1A  6    0.763685    0.499439    0.319758    21.00000    0.01905    0.07787 =
         0.03185    0.00598    0.02122    0.00334
SC1   4    0.657563    0.600563    0.360459    11.00000    0.05281    0.04311 =
         0.04119   -0.01605    0.00054    0.03639
SC2   4    0.662869    0.382067    0.359465    11.00000    0.05534    0.03812 =
         0.04439    0.02025   -0.00689   -0.03088
N1    3    0.696414    0.494891    0.347148    11.00000    0.00702    0.00797 =
         0.00837   -0.00014    0.00553   -0.00002
PART    2
DY1B  6    0.745694    0.494341    0.306829   -21.00000    0.01466
PART    1
C1A   1    0.592667    0.527029    0.410090    11.00000    0.05735    0.05949 =
         0.05741   -0.00069    0.00764    0.00048
C2A   1    0.623634    0.596316    0.421072    11.00000    0.06690    0.07503 =
         0.04547   -0.02110    0.02254    0.02167
C3A   1    0.612013    0.680096    0.394542    11.00000    0.06651    0.06458 =
         0.07036   -0.02968    0.01842    0.03250
C4A   1    0.570311    0.639148    0.368519    11.00000    0.04326    0.06825 =
         0.08379   -0.00381    0.01163    0.03008
C5A   1    0.559953    0.558812    0.377231    11.00000    0.03522    0.07072 =
         0.07438   -0.01384    0.01432    0.00920
C6A   1    0.544944    0.488724    0.354171    11.00000    0.01256    0.06957 =
         0.05814   -0.00572    0.01146   -0.00404
C7A   1    0.541130    0.505010    0.320064    11.00000    0.01807    0.06654 =
         0.05540   -0.00229   -0.01434   -0.00035
C8A   1    0.558231    0.592705    0.307597    11.00000    0.03421    0.06886 =
         0.06691    0.01935   -0.01553    0.02109
C9A   1    0.572504    0.661241    0.334854    11.00000    0.03592    0.04956 =
         0.08440    0.01515   -0.00367    0.03021
C10A  1    0.613436    0.721968    0.328365    11.00000    0.07721    0.04633 =
         0.09402    0.01055   -0.00338    0.03023
C11A  1    0.638834    0.714867    0.296102    11.00000    0.08073    0.03881 =
         0.06518    0.02821   -0.00602    0.01960
C12A  1    0.623044    0.647934    0.271805    11.00000    0.07099    0.04577 =
         0.05090    0.03496   -0.02248    0.00758
C13A  1    0.580641    0.583168    0.278046    11.00000    0.06157    0.06357 =
         0.06218    0.01558   -0.03633    0.00954
C14A  1    0.582204    0.497616    0.267250    11.00000    0.07080    0.06232 =
         0.05508   -0.00423   -0.03967    0.00325
C15A  1    0.622576    0.463032    0.252178    11.00000    0.09585    0.07396 =
         0.04670   -0.00578   -0.03079    0.00066
C16A  1    0.658349    0.514477    0.243073    11.00000    0.09624    0.07235 =
         0.02404    0.00735   -0.00970   -0.00307
C17A  1    0.660556    0.613756    0.252928    11.00000    0.09715    0.06384 =
         0.03792    0.02763   -0.00564    0.00428
C18A  1    0.712156    0.635120    0.257167    11.00000    0.10462    0.06662 =
         0.04283    0.03011    0.01206   -0.01827
C19A  1    0.746032    0.563586    0.250347    11.00000    0.09835    0.07979 =
         0.03412    0.01321    0.03122   -0.01609
C20A  1    0.715406    0.487987    0.242374    11.00000    0.10199    0.07769 =
         0.02594   -0.00503    0.01686   -0.00320
C21A  1    0.728768    0.403083    0.251473    11.00000    0.10007    0.08091 =
         0.03936   -0.02708    0.01751    0.01472
C22A  1    0.781183    0.386930    0.267497    11.00000    0.08362    0.08578 =
         0.06256   -0.03253    0.03682    0.02018
C23A  1    0.818851    0.456950    0.276054    11.00000    0.07183    0.09136 =
         0.06545   -0.01673    0.05294    0.00282
C24A  1    0.801560    0.550088    0.268506    11.00000    0.08623    0.09079 =
         0.06114   -0.00236    0.04762   -0.02234
C25A  1    0.817459    0.616850    0.291821    11.00000    0.07715    0.08397 =
         0.08479    0.01581    0.03429   -0.02576
C26A  1    0.849349    0.586944    0.320726    11.00000    0.04436    0.08231 =
         0.08491    0.01565    0.02259   -0.02564
C27A  1    0.864826    0.497267    0.333992    11.00000    0.02820    0.07742 =
         0.07588   -0.00629    0.02543   -0.00108
C28A  1    0.849544    0.432833    0.309288    11.00000    0.05341    0.08570 =
         0.08753   -0.01956    0.03444    0.01053
C29A  1    0.830358    0.348485    0.319867    11.00000    0.05833    0.07303 =
         0.09733   -0.01811    0.03279    0.03083
C30A  1    0.831303    0.331608    0.352792    11.00000    0.04286    0.05858 =
         0.09480    0.00263    0.01435    0.03542
C31A  1    0.846414    0.393306    0.380916    11.00000    0.03158    0.07545 =
         0.08279    0.01780   -0.00450    0.02697
C32A  1    0.864548    0.485356    0.369622    11.00000    0.01388    0.07931 =
         0.07758    0.00114   -0.00318    0.00305
C33A  1    0.850558    0.542780    0.392552    11.00000    0.04177    0.08858 =
         0.09206   -0.00929   -0.02184   -0.00987
C34A  1    0.823979    0.490581    0.421826    11.00000    0.05319    0.07209 =
         0.07492   -0.00099   -0.03773    0.00464
C35A  1    0.824152    0.401408    0.411191    11.00000    0.04689    0.06606 =
         0.07716    0.01831   -0.02510    0.01561
C36A  1    0.783521    0.341315    0.416697    11.00000    0.05216    0.04009 =
         0.05612    0.03087   -0.02410    0.00716
C37A  1    0.743621    0.373065    0.435864    11.00000    0.08321    0.05820 =
         0.03973    0.02813   -0.01710    0.00439
C38A  1    0.749993    0.471804    0.446736    11.00000    0.08605    0.07304 =
         0.02703    0.00954   -0.01403    0.00025
C39A  1    0.785113    0.525000    0.436138    11.00000    0.08276    0.07817 =
         0.05304   -0.00767   -0.03503   -0.00446
C40A  1    0.770023    0.624616    0.428640    11.00000    0.08828    0.06011 =
         0.05895   -0.03499   -0.03390   -0.00178
C41A  1    0.717785    0.649140    0.430421    11.00000    0.09608    0.05364 =
         0.04690   -0.03675    0.00303   -0.00766
C42A  1    0.675391    0.583874    0.438176    11.00000    0.08487    0.07000 =
         0.03072   -0.02110    0.01286    0.01396
C43A  1    0.688814    0.499252    0.446662    11.00000    0.08613    0.06520 =
         0.01493    0.00071    0.01028    0.00073
C44A  1    0.659741    0.425297    0.438349    11.00000    0.08484    0.06614 =
         0.02675    0.01005    0.02366   -0.01577
C45A  1    0.608239    0.436405    0.417711    11.00000    0.06535    0.07896 =
         0.04537   -0.00574    0.04491   -0.02793
C46A  1    0.588725    0.367475    0.394357    11.00000    0.06251    0.07623 =
         0.06879    0.00611    0.02395   -0.02597
C47A  1    0.616970    0.292483    0.390783    11.00000    0.07308    0.05051 =
         0.07146    0.01705    0.01828   -0.02497
C48A  1    0.675978    0.283217    0.407473    11.00000    0.09461    0.03811 =
         0.06409    0.02294    0.01085   -0.00535
C49A  1    0.694031    0.349566    0.430886    11.00000    0.09586    0.05623 =
         0.04462    0.02233    0.00057   -0.01148
C50A  1    0.764756    0.274861    0.393019    11.00000    0.06656    0.03456 =
         0.06792    0.02003   -0.00335    0.02220
C51A  1    0.709534    0.248323    0.389160    11.00000    0.07842    0.02934 =
         0.07808    0.02693    0.00144    0.00539
C52A  1    0.698206    0.221578    0.350814    11.00000    0.07401    0.02752 =
         0.10015    0.00340   -0.00495   -0.00131
C53A  1    0.749401    0.237127    0.337952    11.00000    0.07894    0.03533 =
         0.09815   -0.00439    0.00344    0.02370
C54A  1    0.788004    0.266051    0.361191    11.00000    0.07027    0.04610 =
         0.09401    0.00399    0.00373    0.02715
C55A  1    0.742552    0.263537    0.300421    11.00000    0.09076    0.05526 =
         0.09308   -0.03118    0.01429    0.02250
C56A  1    0.786984    0.318409    0.294659    11.00000    0.07433    0.06252 =
         0.08391   -0.03498    0.03553    0.03023
C57A  1    0.698819    0.274947    0.285468    11.00000    0.08856    0.04915 =
         0.07255   -0.03862   -0.00626    0.01172
C58A  1    0.687669    0.340318    0.259076    11.00000    0.09865    0.06363 =
         0.04424   -0.03703    0.00307    0.00024
C59A  1    0.635587    0.367544    0.259684    11.00000    0.09532    0.05999 =
         0.05527   -0.04003   -0.02916    0.00267
C60A  1    0.611516    0.320978    0.284703    11.00000    0.07933    0.06143 =
         0.08083   -0.04814   -0.01087   -0.01644
C61A  1    0.649009    0.261597    0.300035    11.00000    0.08579    0.04463 =
         0.07860   -0.03017   -0.00194   -0.02065
C62A  1    0.570638    0.360516    0.306819    11.00000    0.05620    0.07440 =
         0.09026   -0.02460   -0.00673   -0.02671
C63A  1    0.555512    0.440979    0.296448    11.00000    0.04642    0.07524 =
         0.07475   -0.01514   -0.02294   -0.01576
C64A  1    0.570504    0.334892    0.340391    11.00000    0.04219    0.05552 =
         0.08712   -0.00593    0.00754   -0.02483
C65A  1    0.560085    0.397599    0.365883    11.00000    0.03118    0.07260 =
         0.06594    0.00699    0.01521   -0.02095
C66A  1    0.608137    0.265044    0.355270    11.00000    0.07036    0.04965 =
         0.09561   -0.00152    0.01142   -0.02399
C67A  1    0.648991    0.234664    0.336619    11.00000    0.06955    0.03614 =
         0.10171   -0.00559    0.00653   -0.01728
C68A  1    0.834049    0.621168    0.383844    11.00000    0.05198    0.07442 =
         0.10013   -0.02178   -0.01594   -0.02733
C69A  1    0.793633    0.667869    0.405160    11.00000    0.06660    0.05772 =
         0.09075   -0.04066   -0.01838   -0.01800
C70A  1    0.757770    0.724583    0.389887    11.00000    0.07865    0.03247 =
         0.08439   -0.02696   -0.00093   -0.02031
C71A  1    0.754567    0.746613    0.352680    11.00000    0.07681    0.03230 =
         0.10894   -0.00709    0.00755   -0.02241
C72A  1    0.793599    0.709541    0.333168    11.00000    0.07314    0.05114 =
         0.10999    0.00780    0.01512   -0.03656
C73A  1    0.835381    0.649772    0.349658    11.00000    0.04234    0.05985 =
         0.10363    0.00304    0.00590   -0.03529
C74A  1    0.704711    0.716254    0.404807    11.00000    0.08525    0.04241 =
         0.07604   -0.04258   -0.01059    0.00718
C75A  1    0.659021    0.730526    0.387467    11.00000    0.09252    0.04764 =
         0.09156   -0.03167    0.00390    0.01984
C76A  1    0.655568    0.756339    0.350632    11.00000    0.08875    0.02829 =
         0.10085   -0.00901    0.00233    0.01870
C77A  1    0.705499    0.765760    0.335973    11.00000    0.08515    0.02753 =
         0.10362    0.00804   -0.00184   -0.00467
C78A  1    0.695185    0.736593    0.298732    11.00000    0.09132    0.03434 =
         0.08157    0.03091    0.00698   -0.00127
C79A  1    0.727594    0.699840    0.282478    11.00000    0.09616    0.05014 =
         0.06431    0.03437    0.02471   -0.02048
C80A  1    0.784659    0.684201    0.297820    11.00000    0.07801    0.05187 =
         0.08202    0.02694    0.03384   -0.02853
NI1P  5    0.518382    0.498695    0.458955    11.00000    0.00179    0.00191 =
         0.00206   -0.00008    0.00009    0.00002
N1P   3    0.576253    0.499920    0.495696    11.00000    0.00223    0.00490 =
         0.00643    0.00064   -0.00049    0.00065
N2P   3    0.519740    0.367603    0.458997    11.00000    0.00441    0.00510 =
         0.00618   -0.00064    0.00016    0.00013
N3P   3    0.463115    0.497034    0.420551    11.00000    0.00327    0.00759 =
         0.00538   -0.00165   -0.00082   -0.00094
N4P   3    0.519224    0.629506    0.457317    11.00000    0.00392    0.00445 =
         0.00501   -0.00029   -0.00002    0.00037
C1P   1    0.602523    0.428704    0.511166    11.00000    0.00199    0.00877 =
         0.00474    0.00014   -0.00259    0.00011
C2P   1    0.645936    0.457836    0.535672    11.00000    0.00192    0.01051 =
         0.00548    0.00152   -0.00131    0.00046
C3P   1    0.645596    0.547437    0.535330    11.00000    0.00366    0.01066 =
         0.00568    0.00057    0.00042   -0.00054
C4P   1    0.602355    0.573327    0.510485    11.00000    0.00285    0.00705 =
         0.00548   -0.00107   -0.00061   -0.00251
C5P   1    0.590629    0.660683    0.502418    11.00000    0.00317    0.00458 =
         0.01003   -0.00213    0.00402   -0.00083
AFIX  43
H5P   2    0.609761    0.704903    0.514669    11.00000   -1.20000
AFIX   0
C6P   1    0.551994    0.686048    0.477118    11.00000    0.00151    0.00303 =
         0.01249   -0.00132    0.00161   -0.00008
C7P   1    0.542359    0.778051    0.467947    11.00000    0.00202    0.00711 =
         0.01602   -0.00022    0.00271    0.00197
C8P   1    0.503034    0.776496    0.441658    11.00000    0.00483    0.00611 =
         0.01805   -0.00012    0.00162    0.00063
C9P   1    0.488721    0.684452    0.435919    11.00000    0.00449    0.00348 =
         0.01061    0.00031    0.00196    0.00215
C10P  1    0.451022    0.656253    0.410522    11.00000    0.00531    0.00962 =
         0.00814    0.00130    0.00067    0.00248
AFIX  43
H10P  2    0.431793    0.699223    0.397635    11.00000   -1.20000
AFIX   0
C11P  1    0.440187    0.568242    0.403127    11.00000    0.00560    0.01163 =
         0.00555    0.00022   -0.00182    0.00204
C12P  1    0.404290    0.539655    0.374338    11.00000    0.00755    0.01508 =
         0.01040    0.00182   -0.00453    0.00185
C13P  1    0.403562    0.450033    0.374997    11.00000    0.00813    0.01435 =
         0.01098   -0.00219   -0.00446   -0.00126
C14P  1    0.440482    0.423940    0.404181    11.00000    0.00513    0.01194 =
         0.00708   -0.00414   -0.00070   -0.00328
C15P  1    0.450840    0.336869    0.412437    11.00000    0.00455    0.00785 =
         0.01345   -0.00383   -0.00040   -0.00267
AFIX  43
H15P  2    0.431238    0.293207    0.400165    11.00000   -1.20000
AFIX   0
C16P  1    0.489066    0.310117    0.438169    11.00000    0.00582    0.00756 =
         0.01324   -0.00420    0.00357   -0.00128
C17P  1    0.502642    0.219439    0.445346    11.00000    0.00902    0.00593 =
         0.01873   -0.00561    0.00236   -0.00040
C18P  1    0.542333    0.220038    0.471513    11.00000    0.00794    0.00542 =
         0.01646   -0.00028    0.00294    0.00248
C19P  1    0.551931    0.312547    0.479209    11.00000    0.00348    0.00406 =
         0.01086    0.00081   -0.00017    0.00129
C20P  1    0.591104    0.341381    0.504238    11.00000    0.00322    0.00517 =
         0.00635    0.00078   -0.00045    0.00229
AFIX  43
H20P  2    0.610631    0.298483    0.516981    11.00000   -1.20000
AFIX   0
C21P  1    0.684498    0.396086    0.554769    11.00000    0.00588    0.01385 =
         0.00795    0.00249   -0.00399    0.00179
AFIX  23
H21A  2    0.665580    0.344191    0.561860    11.00000   -1.20000
H21B  2    0.700640    0.425601    0.575030    11.00000   -1.20000
AFIX   0
C22P  1    0.728601    0.366625    0.532530    11.00000    0.01072    0.03040 =
         0.01802    0.00682    0.00318    0.01311
AFIX  33
H22A  2    0.752796    0.327123    0.545325    11.00000   -1.50000
H22B  2    0.712696    0.336574    0.512648    11.00000   -1.50000
H22C  2    0.747710    0.417875    0.525800    11.00000   -1.50000
AFIX   0
C23P  1    0.683284    0.611023    0.553613    11.00000    0.00750    0.01526 =
         0.00929   -0.00431   -0.00213   -0.00388
AFIX  23
H23A  2    0.699574    0.583430    0.574243    11.00000   -1.20000
H23B  2    0.663847    0.663040    0.560050    11.00000   -1.20000
AFIX   0
C24P  1    0.727000    0.639557    0.531332    11.00000    0.01411    0.02437 =
         0.02146   -0.01081    0.00180   -0.00831
AFIX  33
H24A  2    0.750736    0.680523    0.543730    11.00000   -1.50000
H24B  2    0.746646    0.588242    0.525252    11.00000   -1.50000
H24C  2    0.710962    0.667755    0.511077    11.00000   -1.50000
AFIX   0
C25P  1    0.572417    0.855698    0.483522    11.00000    0.00710    0.00652 =
         0.02816   -0.00189    0.00088    0.00089
AFIX  23
H25A  2    0.576014    0.848944    0.508061    11.00000   -1.20000
H25B  2    0.552089    0.909419    0.478097    11.00000   -1.20000
AFIX   0
C26P  1    0.627944    0.865968    0.471269    11.00000    0.02071    0.02070 =
         0.02597    0.00029    0.00307   -0.00345
AFIX  33
H26A  2    0.645382    0.916695    0.482055    11.00000   -1.50000
H26B  2    0.648603    0.813578    0.477021    11.00000   -1.50000
H26C  2    0.624670    0.874072    0.447047    11.00000   -1.50000
AFIX   0
C27P  1    0.478558    0.852591    0.421212    11.00000    0.01072    0.00562 =
         0.02798    0.00543   -0.00040    0.00374
AFIX  23
H27A  2    0.485668    0.907365    0.433776    11.00000   -1.20000
H27B  2    0.440206    0.844485    0.418026    11.00000   -1.20000
AFIX   0
C28P  1    0.500376    0.860905    0.385905    11.00000    0.01943    0.01677 =
         0.03410    0.01519    0.00231    0.00262
AFIX  33
H28A  2    0.483613    0.910323    0.373799    11.00000   -1.50000
H28B  2    0.538235    0.870203    0.388910    11.00000   -1.50000
H28C  2    0.492780    0.807332    0.373162    11.00000   -1.50000
AFIX   0
C29P  1    0.376412    0.601149    0.348861    11.00000    0.01427    0.01567 =
         0.01600    0.00344   -0.00799    0.00468
AFIX  23
H29A  2    0.360353    0.649133    0.360730    11.00000   -1.20000
H29B  2    0.347991    0.569145    0.335784    11.00000   -1.20000
AFIX   0
C30P  1    0.414212    0.640648    0.324403    11.00000    0.02919    0.01845 =
         0.01661    0.00673   -0.00734    0.00495
AFIX  33
H30A  2    0.394548    0.679600    0.308557    11.00000   -1.50000
H30B  2    0.442015    0.673482    0.337168    11.00000   -1.50000
H30C  2    0.429654    0.593504    0.312225    11.00000   -1.50000
AFIX   0
C31P  1    0.376703    0.385943    0.350219    11.00000    0.01436    0.01576 =
         0.01928   -0.00553   -0.00741   -0.00443
AFIX  23
H31A  2    0.347706    0.416137    0.336974    11.00000   -1.20000
H31B  2    0.361364    0.338360    0.362690    11.00000   -1.20000
AFIX   0
C32P  1    0.413959    0.345457    0.325859    11.00000    0.02890    0.02079 =
         0.01777   -0.00926   -0.00700   -0.00475
AFIX  33
H32A  2    0.394233    0.304985    0.310656    11.00000   -1.50000
H32B  2    0.428655    0.391936    0.312963    11.00000   -1.50000
H32C  2    0.442325    0.314092    0.338701    11.00000   -1.50000
AFIX   0
C33P  1    0.477888    0.141195    0.426288    11.00000    0.01449    0.00748 =
         0.03070   -0.00794   -0.00043   -0.00158
AFIX  23
H33A  2    0.439553    0.149522    0.423108    11.00000   -1.20000
H33B  2    0.484903    0.088044    0.439875    11.00000   -1.20000
AFIX   0
C34P  1    0.498852    0.127409    0.391425    11.00000    0.02712    0.02003 =
         0.03500   -0.01943    0.00002   -0.00633
AFIX  33
H34A  2    0.481684    0.076684    0.380462    11.00000   -1.50000
H34B  2    0.491307    0.179212    0.377616    11.00000   -1.50000
H34C  2    0.536676    0.117709    0.394390    11.00000   -1.50000
AFIX   0
C35P  1    0.572343    0.143785    0.488740    11.00000    0.01340    0.00848 =
         0.02348   -0.00059    0.00119    0.00442
AFIX  23
H35A  2    0.551591    0.089858    0.484776    11.00000   -1.20000
H35B  2    0.576623    0.154454    0.513071    11.00000   -1.20000
AFIX   0
C36P  1    0.627323    0.130167    0.476124    11.00000    0.01205    0.01830 =
         0.04253   -0.00128    0.00436    0.01001
AFIX  33
H36A  2    0.644783    0.080835    0.487888    11.00000   -1.50000
H36B  2    0.623329    0.118259    0.452134    11.00000   -1.50000
H36C  2    0.648364    0.182860    0.480432    11.00000   -1.50000
AFIX   0
C1S   1    0.617637    0.998620    0.348117    11.00000    0.03107    0.05470 =
         0.04666    0.00894   -0.01616   -0.00778
AFIX  43
H1S   2    0.581080    1.000302    0.341979    11.00000   -1.20000
AFIX   0
C2S   1    0.654088    0.996936    0.322658    11.00000    0.05000    0.06904 =
         0.01807    0.00803   -0.00093   -0.00573
AFIX  43
H2S   2    0.641500    0.997872    0.299745    11.00000   -1.20000
AFIX   0
C3S   1    0.708672    0.993881    0.332308    11.00000    0.05728    0.02135 =
         0.02039    0.00091    0.01556   -0.00405
AFIX  43
H3S   2    0.732773    0.991633    0.315892    11.00000   -1.20000
AFIX   0
C4S   1    0.726457    0.994208    0.365846    11.00000    0.02931    0.03138 =
         0.02922    0.00206    0.00973    0.00116
AFIX  43
H4S   2    0.762966    0.993486    0.372195    11.00000   -1.20000
AFIX   0
C5S   1    0.690840    0.995616    0.391230    11.00000    0.03475    0.03171 =
         0.01507    0.00037   -0.00260    0.00058
AFIX  43
H5S   2    0.703602    0.995117    0.414116    11.00000   -1.20000
AFIX   0
C6S   1    0.636993    0.997736    0.381721    11.00000    0.04436    0.03221 =
         0.02856    0.00391    0.02041    0.00232
AFIX  43
H6S   2    0.613264    0.998586    0.398377    11.00000   -1.20000
AFIX   0
PART    0
C12S  1    0.973674    0.352346    0.280332    10.50000    0.00752    0.04096 =
         0.07321   -0.01426    0.01498    0.00183
AFIX  43
H12S  2    0.956362    0.341586    0.299701    10.50000   -1.20000
AFIX   0
C21S  1    0.974516    0.637521    0.281366    10.50000    0.01398    0.04516 =
         0.08095    0.02544    0.01179   -0.00454
AFIX  43
H21S  2    0.958215    0.647266    0.301202    10.50000   -1.20000
AFIX   0
C13S  1    1.028356    0.363446    0.282098    10.50000    0.01151    0.03802 =
         0.07461   -0.00815    0.00822    0.00439
AFIX  43
H13S  2    1.048284    0.374159    0.302746    10.50000   -1.20000
AFIX   0
C23S  1    1.029354    0.626344    0.281448    10.50000    0.01637    0.04408 =
         0.08170    0.02145    0.00841   -0.00531
AFIX  43
H23S  2    1.050429    0.614705    0.301591    10.50000   -1.20000
AFIX   0
C22S  1    0.946884    0.633273    0.250770    10.50000    0.01295    0.04724 =
         0.08247    0.02807    0.01189   -0.00358
AFIX  43
H22S  2    0.909876    0.634843    0.249950    10.50000   -1.20000
AFIX   0
C11S  1    0.946532    0.357827    0.249228    10.50000    0.00809    0.04228 =
         0.07501   -0.01867    0.01602    0.00055
AFIX  43
H11S  2    0.909473    0.357993    0.247893    10.50000   -1.20000
AFIX   0
HKLF    4


REM  dysc2n@c80_a in C2/c
REM R1 =  0.1131 for    9234 Fo > 4sig(Fo)  and  0.1702 for all   16413 data
REM   1239 parameters refined using   1210 restraints

END

WGHT      0.1919    295.1846

REM Highest difference peak  3.104,  deepest hole -1.594,  1-sigma level  0.253
Q1    1   0.6822  0.4002  0.3787  11.00000  0.05    3.10
Q2    1   0.5861  0.4150  0.2742  11.00000  0.05    2.97
Q3    1   0.6822  0.5978  0.3788  11.00000  0.05    2.95
Q4    1   0.6944  0.3781  0.3520  11.00000  0.05    2.94
Q5    1   0.6913  0.6229  0.3519  11.00000  0.05    2.77
Q6    1   0.6545  0.2398  0.3588  11.00000  0.05    2.61
Q7    1   0.5159  0.4997  0.4685  11.00000  0.05    2.60
Q8    1   0.8227  0.5833  0.4166  11.00000  0.05    2.60
Q9    1   0.5205  0.5035  0.4509  11.00000  0.05    2.55
Q10   1   0.7619  0.4595  0.3242  11.00000  0.05    2.40
Q11   1   0.7649  0.5228  0.3208  11.00000  0.05    2.37
Q12   1   0.7521  0.7557  0.3311  11.00000  0.05    2.34
Q13   1   0.7106  0.7532  0.3843  11.00000  0.05    2.29
Q14   1   0.6089  0.2771  0.3245  11.00000  0.05    2.12
Q15   1   0.6282  0.3809  0.4214  11.00000  0.05    1.94
Q16   1   0.6795  0.6575  0.2608  11.00000  0.05    1.89
Q17   1   0.7925  0.7203  0.3648  11.00000  0.05    1.88
Q18   1   0.6093  0.5148  0.2558  11.00000  0.05    1.88
Q19   1   0.7814  0.6131  0.2675  11.00000  0.05    1.83
Q20   1   0.6285  0.2833  0.2998  11.00000  0.05    1.82
;
_shelx_res_checksum              64713
####################################################################### 
# 
# This file contains crystal structure data downloaded from the 
# Cambridge Structural Database (CSD) hosted by the Cambridge 
# Crystallographic Data Centre (CCDC).
# 
# Full information about CCDC data access policies and citation 
# guidelines are available at http://www.ccdc.cam.ac.uk/access/V1 
# 
# Audit and citation data items may have been added by the CCDC. 
# Please retain this information to preserve the provenance of 
# this file and to allow appropriate attribution of the data. 
# 
#######################################################################

data_shelx_CCDC1
_database_code_depnum_ccdc_archive 'CCDC 1587784'
_audit_update_record             
;
2017-11-27 deposited with the CCDC.
2018-04-10 downloaded from the CCDC.
;
# start Validation Reply Form
_vrf_PLAT308_shelx               
;
PROBLEM: Single Bonded Metal Atom in Structure (Unusual !) ................ 
<Dy1B <Sc1B 
RESPONSE: This is disordered endohedral metal atom
;
_vrf_PLAT029_shelx               
;
PROBLEM: _diffrn_measured_fraction_theta_full value Low . 0.774
RESPONSE: This is caused by the limited data collection strategy on the 
synchrotron radiation facility
;

_audit_creation_method           SHELXL-2016/6
_shelx_SHELXL_version_number     2016/6
_chemical_name_systematic        DySc2N@Ih(7)-C80/Ni(OEP)-P-1
_chemical_name_common            
;
DySc2N@Ih(7)-C80/Ni(OEP)/1.28Toluene/0.72Benzene
;
_chemical_melting_point          ?
_chemical_formula_moiety         ;DySc2NC80/Ni(OEP)/Toluene/Benzene;
_chemical_formula_sum            'C129.29 H58.28 Dy N5 Ni Sc2'
_chemical_formula_weight         1992.64

loop_
_atom_type_symbol
_atom_type_description
_atom_type_scat_dispersion_real
_atom_type_scat_dispersion_imag
_atom_type_scat_source
C C 0.0060 0.0030 'International Tables Vol C Tables 4.2.6.8 and 6.1.1.4'
N N 0.0110 0.0050 'International Tables Vol C Tables 4.2.6.8 and 6.1.1.4'
Sc Sc 0.3460 0.5980 'International Tables Vol C Tables 4.2.6.8 and 6.1.1.4'
Dy Dy -0.3850 6.5330 'International Tables Vol C Tables 4.2.6.8 and 6.1.1.4'
Ni Ni 0.2510 1.6960 'International Tables Vol C Tables 4.2.6.8 and 6.1.1.4'
H H 0.0000 0.0000 'International Tables Vol C Tables 4.2.6.8 and 6.1.1.4'

_space_group_crystal_system      triclinic
_space_group_IT_number           2
_space_group_name_H-M_alt        'P -1'
_space_group_name_Hall           '-P 1'

_shelx_space_group_comment       
;
The symmetry employed for this shelxl refinement is uniquely defined
by the following loop, which should always be used as a source of
symmetry information in preference to the above space-group names.
They are only intended as comments.
;

loop_
_space_group_symop_operation_xyz
'x, y, z'
'-x, -y, -z'

_cell_length_a                   14.570(3)
_cell_length_b                   14.680(3)
_cell_length_c                   20.280(4)
_cell_angle_alpha                83.73(3)
_cell_angle_beta                 84.16(3)
_cell_angle_gamma                60.60(3)
_cell_volume                     3750.6(16)
_cell_formula_units_Z            2
_cell_measurement_temperature    100(2)
_cell_measurement_reflns_used    24599
_cell_measurement_theta_min      1.058
_cell_measurement_theta_max      29.598

_exptl_crystal_description       block
_exptl_crystal_colour            black
_exptl_crystal_density_meas      ?
_exptl_crystal_density_method    ?
_exptl_crystal_density_diffrn    1.764
_exptl_crystal_F_000             2010
_exptl_transmission_factor_min   ?
_exptl_transmission_factor_max   ?
_exptl_crystal_size_max          0.2
_exptl_crystal_size_mid          0.1
_exptl_crystal_size_min          0.1
_exptl_absorpt_coefficient_mu    2.674
_shelx_estimated_absorpt_T_min   ?
_shelx_estimated_absorpt_T_max   ?
_exptl_absorpt_correction_type   none
_exptl_absorpt_correction_T_min  ?
_exptl_absorpt_correction_T_max  ?
_exptl_absorpt_process_details   ?
_exptl_absorpt_special_details   ?
_diffrn_ambient_temperature      100(2)
_diffrn_radiation_wavelength     0.896
_diffrn_radiation_type           synchrotron
_diffrn_source                   'BESSY BL MX-14.3'
_diffrn_measurement_device_type  MAR225CCD
_diffrn_measurement_method       'phi scan'
_diffrn_detector_area_resol_mean ?
_diffrn_reflns_number            24599
_diffrn_reflns_av_unetI/netI     0.0676
_diffrn_reflns_av_R_equivalents  0.0444
_diffrn_reflns_limit_h_min       -17
_diffrn_reflns_limit_h_max       16
_diffrn_reflns_limit_k_min       -19
_diffrn_reflns_limit_k_max       19
_diffrn_reflns_limit_l_min       -25
_diffrn_reflns_limit_l_max       25
_diffrn_reflns_theta_min         2.333
_diffrn_reflns_theta_max         37.133
_diffrn_reflns_theta_full        32.520
_diffrn_measured_fraction_theta_max 0.652
_diffrn_measured_fraction_theta_full 0.774
_diffrn_reflns_Laue_measured_fraction_max 0.652
_diffrn_reflns_Laue_measured_fraction_full 0.774
_diffrn_reflns_point_group_measured_fraction_max 0.652
_diffrn_reflns_point_group_measured_fraction_full 0.774
_reflns_number_total             12527
_reflns_number_gt                12023
_reflns_threshold_expression     'I > 2\s(I)'
_reflns_Friedel_coverage         0.000
_reflns_Friedel_fraction_max     .
_reflns_Friedel_fraction_full    .

_reflns_special_details          
;
 Reflections were merged by SHELXL according to the crystal
 class for the calculation of statistics and refinement.
 
 _reflns_Friedel_fraction is defined as the number of unique
 Friedel pairs measured divided by the number that would be
 possible theoretically, ignoring centric projections and
 systematic absences.
;

_computing_data_collection       XDS
_computing_cell_refinement       XDS
_computing_data_reduction        XDS
_computing_structure_solution    'SHELXT 2014/5 (Sheldrick, 2014)'
_computing_structure_refinement  'SHELXL-2016/6 (Sheldrick, 2016)'
_computing_molecular_graphics    ?
_computing_publication_material  ?
_refine_special_details          ?
_refine_ls_structure_factor_coef Fsqd
_refine_ls_matrix_type           full
_refine_ls_weighting_scheme      calc
_refine_ls_weighting_details     
'w=1/[\s^2^(Fo^2^)+(0.1948P)^2^+183.8349P] where P=(Fo^2^+2Fc^2^)/3'
_atom_sites_solution_primary     ?
_atom_sites_solution_secondary   ?
_atom_sites_solution_hydrogens   geom
_refine_ls_hydrogen_treatment    constr
_refine_ls_extinction_method     'SHELXL-2016/6 (Sheldrick 2016)'
_refine_ls_extinction_coef       0.037(4)
_refine_ls_extinction_expression Fc^*^=kFc[1+0.001xFc^2^\l^3^/sin(2\q)]^-1/4^
_refine_ls_number_reflns         12527
_refine_ls_number_parameters     1219
_refine_ls_number_restraints     1038
_refine_ls_R_factor_all          0.1579
_refine_ls_R_factor_gt           0.1548
_refine_ls_wR_factor_ref         0.4295
_refine_ls_wR_factor_gt          0.4272
_refine_ls_goodness_of_fit_ref   1.064
_refine_ls_restrained_S_all      1.036
_refine_ls_shift/su_max          0.001
_refine_ls_shift/su_mean         0.000

loop_
_atom_site_label
_atom_site_type_symbol
_atom_site_fract_x
_atom_site_fract_y
_atom_site_fract_z
_atom_site_U_iso_or_equiv
_atom_site_adp_type
_atom_site_occupancy
_atom_site_site_symmetry_order
_atom_site_calc_flag
_atom_site_refinement_flags_posn
_atom_site_refinement_flags_adp
_atom_site_refinement_flags_occupancy
_atom_site_disorder_assembly
_atom_site_disorder_group
Dy1A Dy 0.74578(10) 0.74389(9) 0.36646(6) 0.0370(5) Uani 0.817(5) 1 d . . P A 1
Sc1A Sc 0.5205(4) 0.7801(4) 0.2828(2) 0.0320(10) Uani 0.817(5) 1 d . . P A 1
Sc2A Sc 0.7306(3) 0.5498(2) 0.27930(16) 0.0326(8) Uani 1 1 d . . . A 1
N1 N 0.6718(10) 0.6902(8) 0.3118(5) 0.018(2) Uani 1 1 d . . . A 1
Dy1B Dy 0.5426(4) 0.8154(4) 0.2940(3) 0.0321(19) Uani 0.183(5) 1 d . . P A 2
Sc1B Sc 0.7182(12) 0.7256(10) 0.3936(8) 0.012(3) Uani 0.183(5) 1 d . U P A 2
C1A C 0.5748(14) 0.7391(14) 0.1278(7) 0.032(3) Uani 1 1 d . U . A 1
C2A C 0.5266(15) 0.8460(14) 0.1440(8) 0.036(3) Uani 1 1 d . U . A 1
C3A C 0.6081(15) 0.8734(14) 0.1397(8) 0.036(3) Uani 1 1 d . U . A 1
C4A C 0.7069(15) 0.7836(14) 0.1188(7) 0.034(3) Uani 1 1 d . U . A 1
C5A C 0.6832(14) 0.6983(14) 0.1138(7) 0.033(3) Uani 1 1 d . U . A 1
C6A C 0.7624(14) 0.5933(14) 0.1290(7) 0.033(3) Uani 1 1 d . U . A 1
C7A C 0.8607(14) 0.5717(14) 0.1479(8) 0.035(3) Uani 1 1 d . U . A 1
C8A C 0.8815(14) 0.6580(14) 0.1552(8) 0.034(3) Uani 1 1 d . U . A 1
C9A C 0.8014(15) 0.7682(14) 0.1413(8) 0.034(3) Uani 1 1 d . U . A 1
C10A C 0.8017(16) 0.8403(14) 0.1805(9) 0.037(3) Uani 1 1 d . U . A 1
C11A C 0.7025(16) 0.9312(13) 0.1996(9) 0.036(3) Uani 1 1 d . U . A 1
C12A C 0.6073(15) 0.9442(12) 0.1817(8) 0.034(3) Uani 1 1 d . U . A 1
C13A C 0.5168(14) 0.9908(12) 0.2268(8) 0.032(3) Uani 1 1 d . U . A 1
C14A C 0.4286(14) 0.9681(12) 0.2308(8) 0.032(3) Uani 1 1 d . U . A 1
C15A C 0.4344(14) 0.8920(14) 0.1899(8) 0.036(3) Uani 1 1 d . U . A 1
C16A C 0.3925(13) 0.8252(13) 0.2170(8) 0.031(3) Uani 1 1 d . U . A 1
C17A C 0.4438(14) 0.7178(14) 0.2056(8) 0.032(3) Uani 1 1 d . U . A 1
C18A C 0.5393(14) 0.6691(14) 0.1615(7) 0.032(3) Uani 1 1 d . U . A 1
C19A C 0.6130(14) 0.5650(12) 0.1760(7) 0.027(2) Uani 1 1 d . U . A 1
C20A C 0.6053(15) 0.5021(13) 0.2315(8) 0.032(3) Uani 1 1 d . U . A 1
C21A C 0.5174(14) 0.5476(12) 0.2805(8) 0.027(2) Uani 1 1 d . U . A 1
C22A C 0.4401(13) 0.6554(12) 0.2626(8) 0.026(2) Uani 1 1 d . U . A 1
C23A C 0.3806(12) 0.7257(11) 0.3149(7) 0.022(2) Uani 1 1 d . U . A 1
C24A C 0.3491(13) 0.8324(12) 0.2865(8) 0.028(3) Uani 1 1 d . U . A 1
C25A C 0.3509(13) 0.9049(13) 0.3296(8) 0.030(3) Uani 1 1 d . U . A 1
C26A C 0.3757(13) 0.8677(12) 0.3984(7) 0.028(3) Uani 1 1 d . U . A 1
C27A C 0.3973(13) 0.7659(12) 0.4249(7) 0.025(2) Uani 1 1 d . U . A 1
C28A C 0.4056(13) 0.6905(12) 0.3818(7) 0.027(2) Uani 1 1 d . U . A 1
C29A C 0.4773(14) 0.5858(12) 0.3977(8) 0.028(2) Uani 1 1 d . U . A 1
C30A C 0.5339(14) 0.5141(12) 0.3465(8) 0.028(2) Uani 1 1 d . U . A 1
C31A C 0.6400(15) 0.4382(12) 0.3675(8) 0.030(2) Uani 1 1 d . U . A 1
C32A C 0.6464(15) 0.4655(12) 0.4296(9) 0.032(3) Uani 1 1 d . U . A 1
C33A C 0.5488(14) 0.5552(12) 0.4506(8) 0.029(2) Uani 1 1 d . U . A 1
C34A C 0.5492(15) 0.6277(13) 0.4894(7) 0.032(3) Uani 1 1 d . U . A 1
C35A C 0.6445(14) 0.6111(14) 0.5119(7) 0.032(3) Uani 1 1 d . U . A 1
C36A C 0.7441(15) 0.5176(14) 0.4932(8) 0.035(3) Uani 1 1 d . U . A 1
C37A C 0.7458(15) 0.4483(13) 0.4507(8) 0.034(3) Uani 1 1 d . U . A 1
C38A C 0.8337(14) 0.4021(12) 0.4032(8) 0.033(3) Uani 1 1 d . U . A 1
C39A C 0.8221(15) 0.3766(12) 0.3401(9) 0.034(3) Uani 1 1 d . U . A 1
C40A C 0.7253(15) 0.3930(11) 0.3208(8) 0.030(3) Uani 1 1 d . U . A 1
C41A C 0.7054(15) 0.4195(12) 0.2503(8) 0.033(3) Uani 1 1 d . U . A 1
C42A C 0.7835(14) 0.4307(12) 0.2040(8) 0.030(3) Uani 1 1 d . U . A 1
C43A C 0.8827(14) 0.4159(12) 0.2284(8) 0.033(3) Uani 1 1 d . U . A 1
C44A C 0.9021(14) 0.3891(12) 0.2943(8) 0.033(3) Uani 1 1 d . U . A 1
C45A C 0.9549(13) 0.4241(12) 0.3312(8) 0.029(3) Uani 1 1 d . U . A 1
C46A C 0.9133(14) 0.4316(13) 0.3997(8) 0.033(3) Uani 1 1 d . U . A 1
C47A C 0.9101(14) 0.5070(14) 0.4392(8) 0.034(3) Uani 1 1 d . U . A 1
C48A C 0.8227(14) 0.5503(14) 0.4890(7) 0.032(3) Uani 1 1 d . U . A 1
C49A C 0.7765(14) 0.6556(14) 0.5043(7) 0.033(3) Uani 1 1 d . U . A 1
C50A C 0.6665(14) 0.6938(14) 0.5189(7) 0.032(3) Uani 1 1 d . U . A 1
C51A C 0.5896(15) 0.7994(14) 0.5024(8) 0.035(3) Uani 1 1 d . U . A 1
C52A C 0.4899(14) 0.8216(13) 0.4833(7) 0.030(3) Uani 1 1 d . U . A 1
C53A C 0.4701(14) 0.7352(13) 0.4771(7) 0.029(3) Uani 1 1 d . U . A 1
C54A C 0.4318(14) 0.9041(13) 0.4336(8) 0.032(3) Uani 1 1 d . U . A 1
C55A C 0.4731(15) 0.9665(13) 0.4033(9) 0.034(3) Uani 1 1 d . U . A 1
C56A C 0.4512(14) 1.0027(12) 0.3359(9) 0.034(3) Uani 1 1 d . U . A 1
C57A C 0.3906(14) 0.9723(12) 0.3006(9) 0.033(3) Uani 1 1 d . U . A 1
C58A C 0.5278(15) 1.0154(12) 0.2905(9) 0.035(3) Uani 1 1 d . U . A 1
C59A C 0.6287(16) 0.9941(12) 0.3105(10) 0.035(3) Uani 1 1 d . U . A 1
C60A C 0.7138(16) 0.9545(13) 0.2628(9) 0.035(3) Uani 1 1 d . U . A 1
C61A C 0.8182(16) 0.8801(13) 0.2860(9) 0.034(3) Uani 1 1 d . U . A 1
C62A C 0.8721(15) 0.8117(14) 0.2338(9) 0.035(3) Uani 1 1 d . U . A 1
C63A C 0.9448(14) 0.7044(13) 0.2506(9) 0.032(3) Uani 1 1 d . U . A 1
C64A C 0.9536(13) 0.6270(13) 0.2074(8) 0.030(3) Uani 1 1 d . U . A 1
C65A C 0.9716(13) 0.5268(12) 0.2339(7) 0.026(3) Uani 1 1 d . U . A 1
C66A C 0.9190(14) 0.4898(12) 0.1981(8) 0.031(3) Uani 1 1 d . U . A 1
C67A C 0.9903(13) 0.4951(12) 0.3024(8) 0.029(3) Uani 1 1 d . U . A 1
C68A C 0.9884(13) 0.5690(13) 0.3436(8) 0.029(3) Uani 1 1 d . U . A 1
C69A C 0.9667(13) 0.6696(13) 0.3182(8) 0.029(2) Uani 1 1 d . U . A 1
C70A C 0.9173(15) 0.7412(14) 0.3719(9) 0.035(3) Uani 1 1 d . U . A 1
C71A C 0.8384(15) 0.8504(14) 0.3527(9) 0.034(3) Uani 1 1 d . U . A 1
C72A C 0.7508(16) 0.8963(14) 0.4009(10) 0.038(3) Uani 1 1 d . U . A 1
C73A C 0.6470(16) 0.9640(13) 0.3789(10) 0.037(3) Uani 1 1 d . U . A 1
C74A C 0.5731(15) 0.9503(13) 0.4235(9) 0.034(3) Uani 1 1 d . U . A 1
C75A C 0.6272(15) 0.8697(14) 0.4740(8) 0.036(3) Uani 1 1 d . U . A 1
C76A C 0.7435(15) 0.8330(14) 0.4624(9) 0.035(3) Uani 1 1 d . U . A 1
C77A C 0.8180(15) 0.7274(15) 0.4750(9) 0.036(3) Uani 1 1 d . U . A 1
C78A C 0.9065(15) 0.6846(15) 0.4306(9) 0.036(3) Uani 1 1 d . U . A 1
C79A C 0.9481(13) 0.5765(13) 0.4134(8) 0.029(3) Uani 1 1 d . U . A 1
C80A C 0.7247(14) 0.5223(12) 0.1586(7) 0.029(2) Uani 1 1 d . U . A 1
Ni1P Ni 0.50976(12) 0.52202(11) 0.07993(7) 0.0083(4) Uani 1 1 d . U . B 1
N1P N 0.6417(9) 0.3902(8) 0.0846(5) 0.0156(9) Uani 1 1 d . U . B 1
N2P N 0.4465(9) 0.4695(8) 0.1523(5) 0.0151(9) Uani 1 1 d . U . B 1
N3P N 0.3779(9) 0.6567(8) 0.0775(5) 0.0162(9) Uani 1 1 d . U . B 1
N4P N 0.5762(9) 0.5773(8) 0.0110(5) 0.0149(9) Uani 1 1 d . U . B 1
C1P C 0.4911(11) 0.3729(9) 0.1874(6) 0.0152(9) Uani 1 1 d . U . B 1
C2P C 0.5919(11) 0.2930(9) 0.1738(6) 0.0152(9) Uani 1 1 d . U . B 1
H2P H 0.613126 0.228994 0.197994 0.018 Uiso 1 1 calc R U . B 1
C3P C 0.6622(11) 0.3012(9) 0.1275(6) 0.0158(9) Uani 1 1 d . U . B 1
C4P C 0.7714(11) 0.2205(10) 0.1179(6) 0.0168(9) Uani 1 1 d . U . B 1
C5P C 0.8173(11) 0.2596(10) 0.0703(6) 0.0171(9) Uani 1 1 d . U . B 1
C6P C 0.7365(11) 0.3643(9) 0.0495(6) 0.0161(9) Uani 1 1 d . U . B 1
C7P C 0.7562(11) 0.4278(9) 0.0003(6) 0.0156(9) Uani 1 1 d . U . B 1
H7P H 0.822380 0.402066 -0.021871 0.019 Uiso 1 1 calc R U . B 1
C8P C 0.6778(11) 0.5291(9) -0.0157(6) 0.0152(9) Uani 1 1 d . U . B 1
C9P C 0.6994(11) 0.5972(9) -0.0640(6) 0.0158(9) Uani 1 1 d . U . B 1
C10P C 0.6072(11) 0.6913(9) -0.0667(6) 0.0156(9) Uani 1 1 d . U . B 1
C11P C 0.5325(11) 0.6767(9) -0.0203(6) 0.0153(9) Uani 1 1 d . U . B 1
C12P C 0.4290(11) 0.7548(9) -0.0085(6) 0.0160(9) Uani 1 1 d . U . B 1
H12P H 0.406576 0.818413 -0.033440 0.019 Uiso 1 1 calc R U . B 1
C13P C 0.3576(11) 0.7450(10) 0.0372(6) 0.0166(9) Uani 1 1 d . U . B 1
C14P C 0.2522(11) 0.8293(10) 0.0484(6) 0.0180(9) Uani 1 1 d . U . B 1
C15P C 0.2054(11) 0.7911(10) 0.0970(6) 0.0182(9) Uani 1 1 d . U . B 1
C16P C 0.2849(11) 0.6839(10) 0.1148(6) 0.0166(9) Uani 1 1 d . U . B 1
C17P C 0.2694(11) 0.6201(9) 0.1650(6) 0.0160(9) Uani 1 1 d . U . B 1
H17P H 0.203218 0.645637 0.187168 0.019 Uiso 1 1 calc R U . B 1
C18P C 0.3462(11) 0.5218(9) 0.1837(6) 0.0156(9) Uani 1 1 d . U . B 1
C19P C 0.3319(11) 0.4578(9) 0.2397(6) 0.0159(9) Uani 1 1 d . U . B 1
C20P C 0.4221(11) 0.3666(9) 0.2412(6) 0.0156(9) Uani 1 1 d . U . B 1
C21P C 0.4518(11) 0.2752(9) 0.2900(6) 0.0162(11) Uani 1 1 d . U . B 1
H21A H 0.482992 0.211867 0.266189 0.019 Uiso 1 1 calc R U . B 1
H21B H 0.388529 0.281157 0.314422 0.019 Uiso 1 1 calc R U . B 1
C22P C 0.5311(11) 0.2646(10) 0.3402(6) 0.0171(16) Uani 1 1 d . U . B 1
H22A H 0.547217 0.204184 0.370365 0.026 Uiso 1 1 calc R U . B 1
H22B H 0.594717 0.256876 0.316505 0.026 Uiso 1 1 calc R U . B 1
H22C H 0.500196 0.326209 0.364767 0.026 Uiso 1 1 calc R U . B 1
C23P C 0.2356(11) 0.4982(10) 0.2872(6) 0.0170(11) Uani 1 1 d . U . B 1
H23A H 0.232134 0.439089 0.311321 0.020 Uiso 1 1 calc R U . B 1
H23B H 0.173005 0.536814 0.261829 0.020 Uiso 1 1 calc R U . B 1
C24P C 0.2352(11) 0.5691(10) 0.3367(6) 0.0192(16) Uani 1 1 d . U . B 1
H24A H 0.172430 0.592286 0.365475 0.029 Uiso 1 1 calc R U . B 1
H24B H 0.296083 0.530932 0.362759 0.029 Uiso 1 1 calc R U . B 1
H24C H 0.236931 0.628695 0.313249 0.029 Uiso 1 1 calc R U . B 1
C25P C 0.0980(12) 0.8452(10) 0.1307(6) 0.0200(12) Uani 1 1 d . U . B 1
H25A H 0.069800 0.797059 0.137793 0.024 Uiso 1 1 calc R U . B 1
H25B H 0.051963 0.904154 0.101901 0.024 Uiso 1 1 calc R U . B 1
C26P C 0.0979(12) 0.8840(11) 0.1965(7) 0.0242(17) Uani 1 1 d . U . B 1
H26A H 0.027141 0.918012 0.215949 0.036 Uiso 1 1 calc R U . B 1
H26B H 0.142062 0.825862 0.225679 0.036 Uiso 1 1 calc R U . B 1
H26C H 0.124221 0.932982 0.189778 0.036 Uiso 1 1 calc R U . B 1
C27P C 0.2085(12) 0.9363(10) 0.0127(6) 0.0192(11) Uani 1 1 d . U . B 1
H27A H 0.132188 0.972111 0.019016 0.023 Uiso 1 1 calc R U . B 1
H27B H 0.226327 0.928605 -0.034491 0.023 Uiso 1 1 calc R U . B 1
C28P C 0.2507(12) 1.0052(10) 0.0369(7) 0.0221(17) Uani 1 1 d . U . B 1
H28A H 0.220204 1.072207 0.012436 0.033 Uiso 1 1 calc R U . B 1
H28B H 0.231956 1.014631 0.083407 0.033 Uiso 1 1 calc R U . B 1
H28C H 0.326143 0.971103 0.029874 0.033 Uiso 1 1 calc R U . B 1
C29P C 0.5876(11) 0.7914(9) -0.1049(6) 0.0164(11) Uani 1 1 d . U . B 1
H29A H 0.516919 0.826265 -0.120816 0.020 Uiso 1 1 calc R U . B 1
H29B H 0.637088 0.775905 -0.143317 0.020 Uiso 1 1 calc R U . B 1
C30P C 0.5994(12) 0.8648(10) -0.0628(6) 0.0184(16) Uani 1 1 d . U . B 1
H30A H 0.586305 0.928114 -0.089061 0.028 Uiso 1 1 calc R U . B 1
H30B H 0.549652 0.881415 -0.025192 0.028 Uiso 1 1 calc R U . B 1
H30C H 0.669749 0.831085 -0.047679 0.028 Uiso 1 1 calc R U . B 1
C31P C 0.8057(11) 0.5696(10) -0.0998(6) 0.0167(11) Uani 1 1 d . U . B 1
H31A H 0.795435 0.616822 -0.139156 0.020 Uiso 1 1 calc R U . B 1
H31B H 0.837856 0.498820 -0.114019 0.020 Uiso 1 1 calc R U . B 1
C32P C 0.8804(12) 0.5773(10) -0.0546(6) 0.0199(16) Uani 1 1 d . U . B 1
H32A H 0.946704 0.559383 -0.078571 0.030 Uiso 1 1 calc R U . B 1
H32B H 0.849253 0.647544 -0.041162 0.030 Uiso 1 1 calc R U . B 1
H32C H 0.891630 0.529664 -0.016052 0.030 Uiso 1 1 calc R U . B 1
C33P C 0.9303(11) 0.2118(10) 0.0442(6) 0.0187(11) Uani 1 1 d . U . B 1
H33A H 0.932611 0.224535 -0.003704 0.022 Uiso 1 1 calc R U . B 1
H33B H 0.964314 0.136534 0.054301 0.022 Uiso 1 1 calc R U . B 1
C34P C 0.9910(12) 0.2559(11) 0.0740(7) 0.0235(17) Uani 1 1 d . U . B 1
H34A H 1.062640 0.223110 0.055956 0.035 Uiso 1 1 calc R U . B 1
H34B H 0.958512 0.330132 0.063367 0.035 Uiso 1 1 calc R U . B 1
H34C H 0.990207 0.242152 0.121358 0.035 Uiso 1 1 calc R U . B 1
C35P C 0.8190(11) 0.1175(10) 0.1596(6) 0.0176(11) Uani 1 1 d . U . B 1
H35A H 0.884813 0.068499 0.137670 0.021 Uiso 1 1 calc R U . B 1
H35B H 0.771387 0.088561 0.162553 0.021 Uiso 1 1 calc R U . B 1
C36P C 0.8403(12) 0.1293(10) 0.2306(6) 0.0198(16) Uani 1 1 d . U . B 1
H36A H 0.870275 0.062079 0.254929 0.030 Uiso 1 1 calc R U . B 1
H36B H 0.888552 0.156515 0.228065 0.030 Uiso 1 1 calc R U . B 1
H36C H 0.775122 0.176579 0.252950 0.030 Uiso 1 1 calc R U . B 1
C1S C 0.1755(11) 1.2058(10) 0.2292(4) 0.0209(16) Uani 0.716(14) 1 d G . P C 2
H1S H 0.179585 1.215297 0.183070 0.025 Uiso 0.716(14) 1 calc R U P C 2
C2S C 0.1270(11) 1.1497(10) 0.2598(5) 0.0209(16) Uani 0.716(14) 1 d G . P C 2
H2S H 0.098662 1.121751 0.234244 0.025 Uiso 0.716(14) 1 calc R U P C 2
C3S C 0.1209(11) 1.1355(10) 0.3287(5) 0.0209(16) Uani 0.716(14) 1 d G . P C 2
H3S H 0.088496 1.097963 0.349209 0.025 Uiso 0.716(14) 1 calc R U P C 2
C4S C 0.1633(12) 1.1773(10) 0.3669(4) 0.0209(16) Uani 0.716(14) 1 d G . P C 2
H4S H 0.159253 1.167721 0.413000 0.025 Uiso 0.716(14) 1 calc R U P C 2
C5S C 0.2118(11) 1.2333(10) 0.3363(5) 0.0209(16) Uani 0.716(14) 1 d G . P C 2
H5S H 0.240176 1.261266 0.361827 0.025 Uiso 0.716(14) 1 calc R U P C 2
C6S C 0.2179(11) 1.2476(10) 0.2674(5) 0.0209(16) Uani 0.716(14) 1 d G . P C 2
H6S H 0.250344 1.285055 0.246863 0.025 Uiso 0.716(14) 1 calc R U P C 2
C7S C 0.9090(7) 1.0030(6) 0.4297(5) 0.029(3) Uani 1 1 d G U . D 1
C8S C 0.9903(9) 0.9709(8) 0.3806(4) 0.030(3) Uani 1 1 d G U . D 1
H8S H 0.983831 1.013605 0.341979 0.036 Uiso 1 1 calc R U . D 1
C9S C 1.0813(7) 0.8749(9) 0.3892(4) 0.036(4) Uani 1 1 d G U . D 1
H9S H 1.135659 0.853400 0.356279 0.043 Uiso 1 1 calc R U . D 1
C10S C 1.0910(7) 0.8110(7) 0.4469(5) 0.035(4) Uani 1 1 d G U . D 1
H10S H 1.151814 0.746825 0.452587 0.042 Uiso 1 1 calc R U . D 1
C11S C 1.0097(9) 0.8432(7) 0.4960(4) 0.036(4) Uani 1 1 d G U . D 1
H11S H 1.016140 0.800453 0.534594 0.043 Uiso 1 1 calc R U . D 1
C12S C 0.9187(7) 0.9392(7) 0.4874(4) 0.026(3) Uani 1 1 d G U . D 1
H12S H 0.864311 0.960659 0.520295 0.031 Uiso 1 1 calc R U . D 1
C13S C 0.8088(18) 1.1037(14) 0.4230(11) 0.044(5) Uani 1 1 d . . . D 1
H13A H 0.763468 1.110856 0.462235 0.066 Uiso 1 1 calc R U . D 1
H13B H 0.823802 1.160890 0.417627 0.066 Uiso 1 1 calc R U . D 1
H13C H 0.774353 1.104166 0.384974 0.066 Uiso 1 1 calc R U . D 1
C14S C 0.173(3) 1.201(2) 0.3128(12) 0.0209(16) Uani 0.284(14) 1 d G . P C 3
C15S C 0.197(3) 1.231(2) 0.2491(14) 0.0209(16) Uani 0.284(14) 1 d G . P C 3
H15S H 0.225384 1.276276 0.243180 0.025 Uiso 0.284(14) 1 calc R U P C 3
C16S C 0.180(3) 1.194(2) 0.1942(11) 0.0209(16) Uani 0.284(14) 1 d G . P C 3
H16S H 0.196025 1.214060 0.151600 0.025 Uiso 0.284(14) 1 calc R U P C 3
C17S C 0.137(3) 1.126(2) 0.2031(12) 0.0209(16) Uani 0.284(14) 1 d G . P C 3
H17S H 0.125726 1.101146 0.166339 0.025 Uiso 0.284(14) 1 calc R U P C 3
C18S C 0.113(3) 1.096(2) 0.2668(14) 0.0209(16) Uani 0.284(14) 1 d G . P C 3
H18S H 0.084786 1.050448 0.272658 0.025 Uiso 0.284(14) 1 calc R U P C 3
C19S C 0.131(3) 1.133(3) 0.3216(10) 0.0209(16) Uani 0.284(14) 1 d G . P C 3
C20S C 0.197(4) 1.233(4) 0.374(2) 0.0209(16) Uani 0.284(14) 1 d . . P C 3
H20A H 0.173911 1.203920 0.412925 0.031 Uiso 0.284(14) 1 calc R U P C 3
H20B H 0.271462 1.206738 0.374374 0.031 Uiso 0.284(14) 1 calc R U P C 3
H20C H 0.160526 1.307717 0.374084 0.031 Uiso 0.284(14) 1 calc R U P C 3

loop_
_atom_site_aniso_label
_atom_site_aniso_U_11
_atom_site_aniso_U_22
_atom_site_aniso_U_33
_atom_site_aniso_U_23
_atom_site_aniso_U_13
_atom_site_aniso_U_12
Dy1A 0.0533(9) 0.0506(7) 0.0270(7) 0.0016(4) -0.0047(5) -0.0409(6)
Sc1A 0.021(2) 0.030(2) 0.043(2) 0.0023(17) -0.0071(17) -0.0098(19)
Sc2A 0.037(2) 0.0145(13) 0.0362(16) -0.0072(10) 0.0013(13) -0.0046(12)
N1 0.022(7) 0.013(5) 0.016(5) -0.005(4) 0.005(4) -0.008(4)
Dy1B 0.016(3) 0.019(2) 0.045(3) 0.0039(17) 0.0000(18) 0.0025(17)
Sc1B 0.012(3) 0.013(3) 0.010(3) -0.0040(19) -0.0023(19) -0.005(2)
C1A 0.031(5) 0.042(5) 0.015(4) 0.001(4) -0.003(4) -0.011(4)
C2A 0.030(5) 0.040(5) 0.022(4) 0.008(4) -0.004(4) -0.005(4)
C3A 0.031(5) 0.034(5) 0.024(4) 0.014(4) 0.003(4) -0.006(4)
C4A 0.030(5) 0.038(5) 0.019(4) 0.011(4) 0.006(4) -0.008(4)
C5A 0.033(5) 0.040(5) 0.015(4) -0.001(4) 0.002(4) -0.009(4)
C6A 0.033(5) 0.039(5) 0.018(4) -0.008(4) 0.005(4) -0.011(4)
C7A 0.027(5) 0.040(5) 0.022(4) -0.009(4) 0.009(4) -0.005(4)
C8A 0.023(5) 0.039(5) 0.024(4) 0.005(4) 0.013(4) -0.009(4)
C9A 0.027(5) 0.040(5) 0.025(4) 0.012(4) 0.013(4) -0.014(4)
C10A 0.030(5) 0.035(5) 0.039(5) 0.014(4) 0.010(4) -0.016(4)
C11A 0.034(5) 0.026(4) 0.044(5) 0.014(4) 0.006(4) -0.016(4)
C12A 0.031(5) 0.025(4) 0.037(5) 0.019(4) 0.006(4) -0.011(4)
C13A 0.028(5) 0.018(4) 0.039(5) 0.015(4) 0.006(4) -0.007(4)
C14A 0.024(5) 0.024(4) 0.035(5) 0.009(4) 0.001(4) -0.004(4)
C15A 0.026(5) 0.038(5) 0.029(4) 0.006(4) -0.005(4) -0.004(4)
C16A 0.020(5) 0.036(5) 0.026(4) 0.001(4) -0.003(4) -0.006(4)
C17A 0.026(5) 0.041(5) 0.025(4) -0.005(4) -0.005(4) -0.012(4)
C18A 0.030(5) 0.042(5) 0.019(4) -0.007(4) -0.003(4) -0.013(4)
C19A 0.035(5) 0.032(4) 0.022(4) -0.011(4) -0.001(4) -0.019(4)
C20A 0.036(5) 0.030(4) 0.032(4) -0.012(4) 0.002(4) -0.018(4)
C21A 0.027(5) 0.029(4) 0.033(5) -0.007(4) 0.000(4) -0.019(4)
C22A 0.021(5) 0.035(4) 0.029(4) -0.006(4) -0.003(4) -0.017(4)
C23A 0.017(5) 0.029(4) 0.023(4) 0.004(4) 0.004(4) -0.014(4)
C24A 0.017(5) 0.030(4) 0.028(4) 0.000(4) -0.003(4) -0.005(4)
C25A 0.019(5) 0.030(4) 0.031(5) -0.003(4) 0.000(4) -0.005(4)
C26A 0.020(5) 0.031(4) 0.025(4) -0.005(4) 0.010(4) -0.008(4)
C27A 0.021(5) 0.031(4) 0.020(4) 0.001(4) 0.013(4) -0.013(4)
C28A 0.022(5) 0.031(4) 0.026(4) 0.005(4) 0.005(4) -0.014(4)
C29A 0.026(5) 0.029(4) 0.030(4) 0.005(4) 0.006(4) -0.017(4)
C30A 0.029(5) 0.027(4) 0.035(5) 0.000(4) 0.002(4) -0.019(4)
C31A 0.031(5) 0.022(4) 0.040(5) 0.004(4) 0.004(4) -0.017(4)
C32A 0.031(5) 0.025(4) 0.038(4) 0.009(4) 0.003(4) -0.015(4)
C33A 0.029(2) 0.029(2) 0.029(2) -0.0009(10) -0.0007(10) -0.0144(13)
C34A 0.030(5) 0.038(4) 0.020(4) 0.005(4) 0.008(4) -0.014(4)
C35A 0.030(5) 0.041(5) 0.016(4) 0.008(4) 0.002(4) -0.014(4)
C36A 0.029(5) 0.041(5) 0.022(4) 0.012(4) 0.000(4) -0.011(4)
C37A 0.029(5) 0.030(4) 0.032(4) 0.014(4) 0.002(4) -0.010(4)
C38A 0.028(5) 0.023(4) 0.035(5) 0.011(4) 0.005(4) -0.006(4)
C39A 0.034(5) 0.016(4) 0.038(5) 0.007(4) 0.005(4) -0.006(4)
C40A 0.035(5) 0.018(4) 0.036(5) 0.004(4) 0.007(4) -0.013(4)
C41A 0.038(5) 0.024(4) 0.034(5) -0.007(4) 0.005(4) -0.014(4)
C42A 0.034(5) 0.023(4) 0.030(4) -0.012(4) 0.007(4) -0.010(4)
C43A 0.030(5) 0.023(4) 0.034(5) -0.008(4) 0.010(4) -0.004(4)
C44A 0.029(5) 0.018(4) 0.036(5) 0.001(4) 0.007(4) 0.000(4)
C45A 0.020(5) 0.021(4) 0.032(5) 0.007(4) 0.005(4) -0.001(4)
C46A 0.022(5) 0.028(4) 0.034(5) 0.009(4) 0.000(4) -0.004(4)
C47A 0.021(5) 0.039(5) 0.026(4) 0.008(4) -0.005(4) -0.005(4)
C48A 0.023(5) 0.044(5) 0.021(4) 0.013(4) -0.002(4) -0.012(4)
C49A 0.029(5) 0.047(5) 0.019(4) 0.003(4) -0.001(4) -0.016(4)
C50A 0.032(5) 0.044(5) 0.016(4) -0.002(4) 0.001(4) -0.015(4)
C51A 0.038(5) 0.039(5) 0.022(4) -0.013(4) 0.003(4) -0.014(4)
C52A 0.030(5) 0.035(5) 0.021(4) -0.012(4) 0.008(4) -0.014(4)
C53A 0.027(5) 0.035(4) 0.019(4) 0.000(4) 0.012(4) -0.013(4)
C54A 0.027(5) 0.031(4) 0.028(4) -0.014(4) 0.010(4) -0.007(4)
C55A 0.032(5) 0.027(4) 0.037(5) -0.015(4) 0.008(4) -0.009(4)
C56A 0.027(5) 0.022(4) 0.041(5) -0.006(4) 0.004(4) -0.003(4)
C57A 0.023(5) 0.025(4) 0.039(5) -0.002(4) 0.002(4) -0.004(4)
C58A 0.032(5) 0.018(4) 0.047(5) -0.001(4) 0.004(4) -0.008(4)
C59A 0.038(5) 0.020(4) 0.051(5) -0.004(4) 0.006(4) -0.018(4)
C60A 0.036(5) 0.024(4) 0.048(5) 0.005(4) 0.008(4) -0.020(4)
C61A 0.033(5) 0.030(4) 0.048(5) 0.000(4) 0.005(4) -0.023(4)
C62A 0.027(5) 0.036(5) 0.045(5) 0.005(4) 0.008(4) -0.021(4)
C63A 0.020(5) 0.036(5) 0.038(5) 0.000(4) 0.009(4) -0.016(4)
C64A 0.017(5) 0.035(5) 0.030(4) 0.002(4) 0.013(4) -0.010(4)
C65A 0.015(5) 0.027(4) 0.026(4) 0.000(4) 0.012(4) -0.005(4)
C66A 0.023(5) 0.029(4) 0.026(4) -0.008(4) 0.014(4) -0.003(4)
C67A 0.014(5) 0.030(4) 0.030(4) 0.002(4) 0.006(4) -0.003(4)
C68A 0.015(5) 0.036(5) 0.032(5) 0.001(4) 0.002(4) -0.010(4)
C69A 0.015(5) 0.039(5) 0.034(5) -0.002(4) 0.004(4) -0.016(4)
C70A 0.026(5) 0.042(5) 0.038(5) -0.006(4) -0.002(4) -0.018(4)
C71A 0.031(5) 0.035(5) 0.045(5) -0.005(4) 0.001(4) -0.022(4)
C72A 0.036(5) 0.036(5) 0.044(5) -0.013(4) -0.001(4) -0.018(4)
C73A 0.039(5) 0.027(4) 0.046(5) -0.014(4) 0.003(4) -0.017(4)
C74A 0.036(5) 0.026(4) 0.038(5) -0.018(4) 0.006(4) -0.014(4)
C75A 0.035(5) 0.038(5) 0.031(5) -0.019(4) 0.005(4) -0.014(4)
C76A 0.032(5) 0.042(5) 0.035(5) -0.016(4) -0.001(4) -0.019(4)
C77A 0.029(5) 0.047(5) 0.030(5) -0.006(4) -0.004(4) -0.017(4)
C78A 0.027(5) 0.047(5) 0.033(5) -0.003(4) -0.003(4) -0.017(4)
C79A 0.019(5) 0.040(5) 0.026(4) 0.003(4) -0.003(4) -0.013(4)
C80A 0.036(5) 0.030(4) 0.021(4) -0.008(4) 0.005(4) -0.015(4)
Ni1P 0.0086(6) 0.0078(5) 0.0069(5) 0.0030(3) 0.0032(4) -0.0039(4)
N1P 0.0161(16) 0.0135(14) 0.0150(14) 0.0015(12) 0.0016(13) -0.0065(13)
N2P 0.0158(16) 0.0140(14) 0.0139(14) 0.0018(12) 0.0028(13) -0.0071(13)
N3P 0.0160(16) 0.0145(14) 0.0152(14) 0.0009(12) 0.0031(13) -0.0062(13)
N4P 0.0159(16) 0.0135(14) 0.0141(14) 0.0022(12) 0.0030(13) -0.0075(13)
C1P 0.0160(16) 0.0138(14) 0.0141(13) 0.0020(12) 0.0025(12) -0.0071(12)
C2P 0.0161(16) 0.0135(14) 0.0144(14) 0.0020(12) 0.0019(13) -0.0070(13)
C3P 0.0163(16) 0.0137(14) 0.0151(13) 0.0016(12) 0.0015(12) -0.0065(12)
C4P 0.0168(16) 0.0142(14) 0.0161(14) 0.0016(12) 0.0013(13) -0.0058(13)
C5P 0.0168(16) 0.0143(14) 0.0166(14) 0.0014(12) 0.0016(13) -0.0056(13)
C6P 0.0163(16) 0.0138(14) 0.0155(13) 0.0014(12) 0.0018(12) -0.0063(12)
C7P 0.0161(16) 0.0138(14) 0.0150(14) 0.0015(12) 0.0023(13) -0.0069(13)
C8P 0.0160(16) 0.0138(14) 0.0144(13) 0.0019(12) 0.0028(12) -0.0074(12)
C9P 0.0164(16) 0.0144(14) 0.0146(14) 0.0024(12) 0.0031(13) -0.0073(13)
C10P 0.0164(16) 0.0141(14) 0.0146(14) 0.0029(12) 0.0029(13) -0.0074(13)
C11P 0.0161(16) 0.0139(14) 0.0144(13) 0.0023(12) 0.0029(12) -0.0073(12)
C12P 0.0163(16) 0.0142(14) 0.0149(14) 0.0017(12) 0.0029(13) -0.0067(13)
C13P 0.0164(16) 0.0146(14) 0.0156(13) 0.0010(12) 0.0030(12) -0.0061(12)
C14P 0.0169(17) 0.0154(14) 0.0168(14) 0.0006(12) 0.0030(13) -0.0052(13)
C15P 0.0169(17) 0.0157(14) 0.0167(14) 0.0006(12) 0.0030(13) -0.0050(13)
C16P 0.0161(16) 0.0149(14) 0.0155(13) 0.0008(12) 0.0031(12) -0.0060(12)
C17P 0.0159(16) 0.0147(14) 0.0147(14) 0.0012(12) 0.0031(13) -0.0066(13)
C18P 0.0159(16) 0.0145(14) 0.0142(13) 0.0016(12) 0.0031(12) -0.0068(12)
C19P 0.0162(16) 0.0147(14) 0.0142(14) 0.0021(12) 0.0031(13) -0.0067(13)
C20P 0.0162(16) 0.0143(14) 0.0142(14) 0.0023(12) 0.0029(13) -0.0070(13)
C21P 0.0166(19) 0.0145(16) 0.0144(16) 0.0028(15) 0.0033(15) -0.0068(15)
C22P 0.018(3) 0.015(2) 0.014(2) 0.004(2) 0.004(2) -0.006(2)
C23P 0.0166(19) 0.0157(17) 0.0145(16) 0.0022(15) 0.0033(15) -0.0060(15)
C24P 0.017(3) 0.018(2) 0.015(2) 0.002(2) 0.003(2) -0.005(2)
C25P 0.0178(19) 0.0169(17) 0.0179(17) 0.0005(15) 0.0031(16) -0.0037(16)
C26P 0.020(3) 0.019(2) 0.020(2) 0.000(2) 0.004(2) -0.001(2)
C27P 0.0176(19) 0.0159(17) 0.0181(17) 0.0004(15) 0.0032(15) -0.0046(15)
C28P 0.019(3) 0.017(2) 0.022(2) 0.000(2) 0.004(2) -0.004(2)
C29P 0.0171(19) 0.0144(17) 0.0150(16) 0.0036(15) 0.0026(15) -0.0072(15)
C30P 0.019(3) 0.015(2) 0.017(2) 0.005(2) 0.002(2) -0.007(2)
C31P 0.0168(19) 0.0154(17) 0.0151(16) 0.0025(15) 0.0034(15) -0.0070(15)
C32P 0.018(3) 0.019(2) 0.017(2) 0.001(2) 0.003(2) -0.006(2)
C33P 0.0174(19) 0.0151(17) 0.0181(17) 0.0016(15) 0.0018(15) -0.0048(15)
C34P 0.019(3) 0.018(2) 0.023(2) 0.001(2) 0.002(2) -0.002(2)
C35P 0.0173(19) 0.0145(17) 0.0166(17) 0.0018(15) 0.0012(15) -0.0053(15)
C36P 0.018(3) 0.016(2) 0.018(2) 0.002(2) 0.001(2) -0.004(2)
C1S 0.017(4) 0.019(3) 0.019(3) 0.008(2) 0.006(3) -0.005(3)
C2S 0.017(4) 0.019(3) 0.019(3) 0.008(2) 0.006(3) -0.005(3)
C3S 0.017(4) 0.019(3) 0.019(3) 0.008(2) 0.006(3) -0.005(3)
C4S 0.017(4) 0.019(3) 0.019(3) 0.008(2) 0.006(3) -0.005(3)
C5S 0.017(4) 0.019(3) 0.019(3) 0.008(2) 0.006(3) -0.005(3)
C6S 0.017(4) 0.019(3) 0.019(3) 0.008(2) 0.006(3) -0.005(3)
C7S 0.032(9) 0.035(8) 0.025(7) 0.000(6) -0.001(6) -0.021(7)
C8S 0.035(10) 0.049(9) 0.017(6) 0.012(6) 0.003(6) -0.032(7)
C9S 0.029(9) 0.050(9) 0.029(7) -0.005(7) -0.002(6) -0.019(7)
C10S 0.025(9) 0.035(8) 0.041(8) -0.009(7) -0.006(7) -0.009(7)
C11S 0.038(10) 0.035(8) 0.030(8) 0.001(6) -0.006(7) -0.013(7)
C12S 0.033(9) 0.024(7) 0.017(6) 0.007(5) 0.000(5) -0.015(6)
C13S 0.049(13) 0.028(8) 0.053(11) 0.007(7) -0.025(10) -0.015(8)
C14S 0.017(4) 0.019(3) 0.019(3) 0.008(2) 0.006(3) -0.005(3)
C15S 0.017(4) 0.019(3) 0.019(3) 0.008(2) 0.006(3) -0.005(3)
C16S 0.017(4) 0.019(3) 0.019(3) 0.008(2) 0.006(3) -0.005(3)
C17S 0.017(4) 0.019(3) 0.019(3) 0.008(2) 0.006(3) -0.005(3)
C18S 0.017(4) 0.019(3) 0.019(3) 0.008(2) 0.006(3) -0.005(3)
C19S 0.017(4) 0.019(3) 0.019(3) 0.008(2) 0.006(3) -0.005(3)
C20S 0.017(4) 0.019(3) 0.019(3) 0.008(2) 0.006(3) -0.005(3)

_geom_special_details            
;
 All esds (except the esd in the dihedral angle between two l.s. planes)
 are estimated using the full covariance matrix.  The cell esds are taken
 into account individually in the estimation of esds in distances, angles
 and torsion angles; correlations between esds in cell parameters are only
 used when they are defined by crystal symmetry.  An approximate (isotropic)
 treatment of cell esds is used for estimating esds involving l.s. planes.
;

loop_
_geom_bond_atom_site_label_1
_geom_bond_atom_site_label_2
_geom_bond_distance
_geom_bond_site_symmetry_2
_geom_bond_publ_flag
Dy1A N1 2.069(11) . ?
Dy1A C76A 2.450(15) . ?
Dy1A C72A 2.452(17) . ?
Dy1A C77A 2.473(16) . ?
Dy1A C70A 2.494(18) . ?
Dy1A C71A 2.499(17) . ?
Dy1A C78A 2.511(18) . ?
Dy1A C73A 2.849(16) . ?
Dy1A C75A 2.851(15) . ?
Dy1A C79A 2.929(16) . ?
Dy1A C49A 2.931(15) . ?
Dy1A C69A 2.942(17) . ?
Sc1A N1 2.046(13) . ?
Sc1A C16A 2.190(16) . ?
Sc1A C24A 2.219(17) . ?
Sc1A C15A 2.368(16) . ?
Sc1A C25A 2.412(17) . ?
Sc1A C17A 2.491(17) . ?
Sc1A C23A 2.535(16) . ?
Sc1A C57A 2.551(16) . ?
Sc1A C14A 2.558(16) . ?
Sc1A C22A 2.695(17) . ?
Sc1A Sc2A 3.264(6) . ?
Sc2A N1 1.965(10) . ?
Sc2A C42A 2.236(14) . ?
Sc2A C41A 2.263(16) . ?
Sc2A C43A 2.354(16) . ?
Sc2A C40A 2.398(15) . ?
Sc2A C39A 2.466(15) . ?
Sc2A C44A 2.472(16) . ?
Sc2A C80A 2.540(15) . ?
Sc2A C20A 2.556(17) . ?
Sc2A C19A 2.764(15) . ?
Sc2A C66A 2.836(16) . ?
Dy1B Sc1B 3.086(14) . ?
C1A C5A 1.40(3) . ?
C1A C2A 1.43(2) . ?
C1A C18A 1.44(3) . ?
C2A C3A 1.42(3) . ?
C2A C15A 1.46(3) . ?
C3A C12A 1.41(3) . ?
C3A C4A 1.46(2) . ?
C4A C9A 1.40(3) . ?
C4A C5A 1.47(3) . ?
C5A C6A 1.42(2) . ?
C6A C7A 1.39(3) . ?
C6A C80A 1.45(3) . ?
C7A C66A 1.45(2) . ?
C7A C8A 1.47(3) . ?
C8A C64A 1.44(3) . ?
C8A C9A 1.47(2) . ?
C9A C10A 1.39(3) . ?
C10A C62A 1.45(3) . ?
C10A C11A 1.46(3) . ?
C11A C12A 1.39(3) . ?
C11A C60A 1.41(3) . ?
C12A C13A 1.43(2) . ?
C13A C58A 1.42(3) . ?
C13A C14A 1.47(3) . ?
C14A C15A 1.43(3) . ?
C14A C57A 1.46(2) . ?
C15A C16A 1.43(3) . ?
C16A C17A 1.41(2) . ?
C16A C24A 1.48(2) . ?
C17A C22A 1.41(2) . ?
C17A C18A 1.47(2) . ?
C18A C19A 1.39(2) . ?
C19A C20A 1.41(2) . ?
C19A C80A 1.45(3) . ?
C20A C41A 1.42(3) . ?
C20A C21A 1.46(2) . ?
C21A C30A 1.38(2) . ?
C21A C22A 1.45(2) . ?
C22A C23A 1.45(2) . ?
C23A C28A 1.41(2) . ?
C23A C24A 1.46(2) . ?
C24A C25A 1.46(2) . ?
C25A C57A 1.42(3) . ?
C25A C26A 1.45(2) . ?
C26A C27A 1.42(2) . ?
C26A C54A 1.45(2) . ?
C27A C28A 1.44(2) . ?
C27A C53A 1.45(2) . ?
C28A C29A 1.39(2) . ?
C29A C30A 1.44(2) . ?
C29A C33A 1.45(2) . ?
C30A C31A 1.47(2) . ?
C31A C32A 1.39(2) . ?
C31A C40A 1.40(2) . ?
C32A C37A 1.44(3) . ?
C32A C33A 1.45(2) . ?
C33A C34A 1.39(2) . ?
C34A C35A 1.40(3) . ?
C34A C53A 1.44(2) . ?
C35A C50A 1.42(3) . ?
C35A C36A 1.48(2) . ?
C36A C37A 1.39(3) . ?
C36A C48A 1.43(3) . ?
C37A C38A 1.44(2) . ?
C38A C46A 1.42(3) . ?
C38A C39A 1.42(3) . ?
C39A C40A 1.40(3) . ?
C39A C44A 1.49(3) . ?
C40A C41A 1.46(2) . ?
C41A C42A 1.46(3) . ?
C42A C80A 1.47(2) . ?
C42A C43A 1.48(3) . ?
C43A C44A 1.37(2) . ?
C43A C66A 1.48(3) . ?
C44A C45A 1.42(3) . ?
C45A C67A 1.42(2) . ?
C45A C46A 1.45(2) . ?
C46A C47A 1.42(3) . ?
C47A C79A 1.42(3) . ?
C47A C48A 1.46(2) . ?
C48A C49A 1.41(3) . ?
C49A C50A 1.42(3) . ?
C49A C77A 1.50(3) . ?
C50A C51A 1.43(2) . ?
C51A C52A 1.41(3) . ?
C51A C75A 1.43(3) . ?
C52A C54A 1.45(2) . ?
C52A C53A 1.45(2) . ?
C54A C55A 1.39(3) . ?
C55A C56A 1.42(3) . ?
C55A C74A 1.45(3) . ?
C56A C57A 1.44(3) . ?
C56A C58A 1.44(3) . ?
C58A C59A 1.44(3) . ?
C59A C60A 1.41(3) . ?
C59A C73A 1.42(3) . ?
C60A C61A 1.46(3) . ?
C61A C71A 1.39(3) . ?
C61A C62A 1.43(3) . ?
C62A C63A 1.43(2) . ?
C63A C69A 1.42(2) . ?
C63A C64A 1.46(2) . ?
C64A C65A 1.41(2) . ?
C65A C66A 1.42(3) . ?
C65A C67A 1.43(2) . ?
C67A C68A 1.43(2) . ?
C68A C69A 1.40(2) . ?
C68A C79A 1.47(2) . ?
C69A C70A 1.47(2) . ?
C70A C78A 1.42(3) . ?
C70A C71A 1.48(3) . ?
C71A C72A 1.44(3) . ?
C72A C73A 1.43(3) . ?
C72A C76A 1.50(3) . ?
C73A C74A 1.41(3) . ?
C74A C75A 1.43(3) . ?
C75A C76A 1.50(3) . ?
C76A C77A 1.40(3) . ?
C77A C78A 1.40(3) . ?
C78A C79A 1.46(3) . ?
Ni1P N2P 1.942(11) . ?
Ni1P N1P 1.947(11) . ?
Ni1P N4P 1.948(11) . ?
Ni1P N3P 1.968(11) . ?
N1P C6P 1.379(19) . ?
N1P C3P 1.406(15) . ?
N2P C1P 1.382(15) . ?
N2P C18P 1.395(17) . ?
N3P C13P 1.370(16) . ?
N3P C16P 1.376(18) . ?
N4P C8P 1.371(18) . ?
N4P C11P 1.381(15) . ?
C1P C2P 1.381(18) . ?
C1P C20P 1.434(18) . ?
C2P C3P 1.358(19) . ?
C2P H2P 0.9300 . ?
C3P C4P 1.452(19) . ?
C4P C5P 1.354(19) . ?
C4P C35P 1.514(17) . ?
C5P C6P 1.451(17) . ?
C5P C33P 1.50(2) . ?
C6P C7P 1.397(17) . ?
C7P C8P 1.387(17) . ?
C7P H7P 0.9300 . ?
C8P C9P 1.447(17) . ?
C9P C10P 1.376(18) . ?
C9P C31P 1.52(2) . ?
C10P C11P 1.446(18) . ?
C10P C29P 1.492(16) . ?
C11P C12P 1.391(18) . ?
C12P C13P 1.372(19) . ?
C12P H12P 0.9300 . ?
C13P C14P 1.438(19) . ?
C14P C15P 1.367(19) . ?
C14P C27P 1.504(17) . ?
C15P C16P 1.456(17) . ?
C15P C25P 1.492(19) . ?
C16P C17P 1.385(17) . ?
C17P C18P 1.364(17) . ?
C17P H17P 0.9300 . ?
C18P C19P 1.459(17) . ?
C19P C20P 1.339(18) . ?
C19P C23P 1.510(18) . ?
C20P C21P 1.481(16) . ?
C21P C22P 1.558(19) . ?
C21P H21A 0.9700 . ?
C21P H21B 0.9700 . ?
C22P H22A 0.9600 . ?
C22P H22B 0.9600 . ?
C22P H22C 0.9600 . ?
C23P C24P 1.521(18) . ?
C23P H23A 0.9700 . ?
C23P H23B 0.9700 . ?
C24P H24A 0.9600 . ?
C24P H24B 0.9600 . ?
C24P H24C 0.9600 . ?
C25P C26P 1.505(18) . ?
C25P H25A 0.9700 . ?
C25P H25B 0.9700 . ?
C26P H26A 0.9600 . ?
C26P H26B 0.9600 . ?
C26P H26C 0.9600 . ?
C27P C28P 1.56(2) . ?
C27P H27A 0.9700 . ?
C27P H27B 0.9700 . ?
C28P H28A 0.9600 . ?
C28P H28B 0.9600 . ?
C28P H28C 0.9600 . ?
C29P C30P 1.528(18) . ?
C29P H29A 0.9700 . ?
C29P H29B 0.9700 . ?
C30P H30A 0.9600 . ?
C30P H30B 0.9600 . ?
C30P H30C 0.9600 . ?
C31P C32P 1.54(2) . ?
C31P H31A 0.9700 . ?
C31P H31B 0.9700 . ?
C32P H32A 0.9600 . ?
C32P H32B 0.9600 . ?
C32P H32C 0.9600 . ?
C33P C34P 1.52(2) . ?
C33P H33A 0.9700 . ?
C33P H33B 0.9700 . ?
C34P H34A 0.9600 . ?
C34P H34B 0.9600 . ?
C34P H34C 0.9600 . ?
C35P C36P 1.549(17) . ?
C35P H35A 0.9700 . ?
C35P H35B 0.9700 . ?
C36P H36A 0.9600 . ?
C36P H36B 0.9600 . ?
C36P H36C 0.9600 . ?
C1S C2S 1.3900 . ?
C1S C6S 1.3900 . ?
C1S H1S 0.9300 . ?
C2S C3S 1.3900 . ?
C2S H2S 0.9300 . ?
C3S C4S 1.3900 . ?
C3S H3S 0.9300 . ?
C4S C5S 1.3900 . ?
C4S H4S 0.9300 . ?
C5S C6S 1.3900 . ?
C5S H5S 0.9300 . ?
C6S H6S 0.9300 . ?
C7S C8S 1.3900 . ?
C7S C12S 1.3900 . ?
C7S C13S 1.49(2) . ?
C8S C9S 1.3900 . ?
C8S H8S 0.9300 . ?
C9S C10S 1.3900 . ?
C9S H9S 0.9300 . ?
C10S C11S 1.3900 . ?
C10S H10S 0.9300 . ?
C11S C12S 1.3900 . ?
C11S H11S 0.9300 . ?
C12S H12S 0.9300 . ?
C13S H13A 0.9600 . ?
C13S H13B 0.9600 . ?
C13S H13C 0.9600 . ?
C14S C15S 1.3900 . ?
C14S C19S 1.3900 . ?
C14S C20S 1.51(6) . ?
C15S C16S 1.3900 . ?
C15S H15S 0.9300 . ?
C16S C17S 1.3900 . ?
C16S H16S 0.9300 . ?
C17S C18S 1.3900 . ?
C17S H17S 0.9300 . ?
C18S C19S 1.3900 . ?
C18S H18S 0.9300 . ?
C20S H20A 0.9600 . ?
C20S H20B 0.9600 . ?
C20S H20C 0.9600 . ?

loop_
_geom_angle_atom_site_label_1
_geom_angle_atom_site_label_2
_geom_angle_atom_site_label_3
_geom_angle
_geom_angle_site_symmetry_1
_geom_angle_site_symmetry_3
_geom_angle_publ_flag
N1 Dy1A C76A 149.5(6) . . ?
N1 Dy1A C72A 146.8(6) . . ?
C76A Dy1A C72A 35.6(7) . . ?
N1 Dy1A C77A 144.9(6) . . ?
C76A Dy1A C77A 33.1(6) . . ?
C72A Dy1A C77A 62.2(6) . . ?
N1 Dy1A C70A 141.3(5) . . ?
C76A Dy1A C70A 69.0(6) . . ?
C72A Dy1A C70A 59.4(6) . . ?
C77A Dy1A C70A 59.6(6) . . ?
N1 Dy1A C71A 140.9(5) . . ?
C76A Dy1A C71A 62.2(6) . . ?
C72A Dy1A C71A 33.9(6) . . ?
C77A Dy1A C71A 73.7(6) . . ?
C70A Dy1A C71A 34.5(6) . . ?
N1 Dy1A C78A 142.8(5) . . ?
C76A Dy1A C78A 57.6(6) . . ?
C72A Dy1A C78A 70.0(6) . . ?
C77A Dy1A C78A 32.6(6) . . ?
C70A Dy1A C78A 32.9(6) . . ?
C71A Dy1A C78A 61.2(6) . . ?
N1 Dy1A C73A 117.3(5) . . ?
C76A Dy1A C73A 52.7(6) . . ?
C72A Dy1A C73A 30.1(6) . . ?
C77A Dy1A C73A 85.3(6) . . ?
C70A Dy1A C73A 86.9(6) . . ?
C71A Dy1A C73A 54.9(6) . . ?
C78A Dy1A C73A 99.8(6) . . ?
N1 Dy1A C75A 118.1(5) . . ?
C76A Dy1A C75A 31.9(6) . . ?
C72A Dy1A C75A 52.4(6) . . ?
C77A Dy1A C75A 56.2(6) . . ?
C70A Dy1A C75A 100.6(6) . . ?
C71A Dy1A C75A 85.9(6) . . ?
C78A Dy1A C75A 86.9(6) . . ?
C73A Dy1A C75A 48.2(6) . . ?
N1 Dy1A C79A 112.9(5) . . ?
C76A Dy1A C79A 84.7(5) . . ?
C72A Dy1A C79A 99.7(6) . . ?
C77A Dy1A C79A 53.4(5) . . ?
C70A Dy1A C79A 49.5(6) . . ?
C71A Dy1A C79A 83.8(6) . . ?
C78A Dy1A C79A 30.0(5) . . ?
C73A Dy1A C79A 129.7(5) . . ?
C75A Dy1A C79A 108.9(5) . . ?
N1 Dy1A C49A 114.2(5) . . ?
C76A Dy1A C49A 53.8(6) . . ?
C72A Dy1A C49A 88.7(6) . . ?
C77A Dy1A C49A 30.7(6) . . ?
C70A Dy1A C49A 85.6(6) . . ?
C71A Dy1A C49A 104.5(6) . . ?
C78A Dy1A C49A 53.2(6) . . ?
C73A Dy1A C49A 103.5(5) . . ?
C75A Dy1A C49A 59.1(5) . . ?
C79A Dy1A C49A 56.5(5) . . ?
N1 Dy1A C69A 111.5(4) . . ?
C76A Dy1A C69A 98.7(5) . . ?
C72A Dy1A C69A 86.0(6) . . ?
C77A Dy1A C69A 82.6(6) . . ?
C70A Dy1A C69A 29.9(5) . . ?
C71A Dy1A C69A 54.2(5) . . ?
C78A Dy1A C69A 50.3(5) . . ?
C73A Dy1A C69A 108.6(5) . . ?
C75A Dy1A C69A 130.4(5) . . ?
C79A Dy1A C69A 46.4(5) . . ?
C49A Dy1A C69A 100.0(5) . . ?
N1 Sc1A C16A 153.7(6) . . ?
N1 Sc1A C24A 155.2(6) . . ?
C16A Sc1A C24A 39.2(6) . . ?
N1 Sc1A C15A 137.5(6) . . ?
C16A Sc1A C15A 36.2(7) . . ?
C24A Sc1A C15A 66.5(7) . . ?
N1 Sc1A C25A 138.2(5) . . ?
C16A Sc1A C25A 67.4(6) . . ?
C24A Sc1A C25A 36.5(6) . . ?
C15A Sc1A C25A 76.4(6) . . ?
N1 Sc1A C17A 121.9(5) . . ?
C16A Sc1A C17A 34.2(6) . . ?
C24A Sc1A C17A 58.1(6) . . ?
C15A Sc1A C17A 61.3(6) . . ?
C25A Sc1A C17A 94.0(6) . . ?
N1 Sc1A C23A 121.7(5) . . ?
C16A Sc1A C23A 59.9(6) . . ?
C24A Sc1A C23A 35.1(5) . . ?
C15A Sc1A C23A 95.2(6) . . ?
C25A Sc1A C23A 60.5(6) . . ?
C17A Sc1A C23A 54.6(6) . . ?
N1 Sc1A C57A 129.3(6) . . ?
C16A Sc1A C57A 74.2(6) . . ?
C24A Sc1A C57A 61.6(6) . . ?
C15A Sc1A C57A 61.7(6) . . ?
C25A Sc1A C57A 33.2(6) . . ?
C17A Sc1A C57A 108.2(6) . . ?
C23A Sc1A C57A 92.4(6) . . ?
N1 Sc1A C14A 129.8(6) . . ?
C16A Sc1A C14A 61.5(6) . . ?
C24A Sc1A C14A 72.7(6) . . ?
C15A Sc1A C14A 33.4(6) . . ?
C25A Sc1A C14A 60.7(6) . . ?
C17A Sc1A C14A 92.9(6) . . ?
C23A Sc1A C14A 107.8(6) . . ?
C57A Sc1A C14A 33.3(6) . . ?
N1 Sc1A C22A 109.6(5) . . ?
C16A Sc1A C22A 56.1(6) . . ?
C24A Sc1A C22A 56.1(6) . . ?
C15A Sc1A C22A 90.0(6) . . ?
C25A Sc1A C22A 89.7(6) . . ?
C17A Sc1A C22A 31.2(5) . . ?
C23A Sc1A C22A 32.1(5) . . ?
C57A Sc1A C22A 117.6(6) . . ?
C14A Sc1A C22A 117.3(6) . . ?
N1 Sc1A Sc2A 34.7(3) . . ?
C16A Sc1A Sc2A 120.9(5) . . ?
C24A Sc1A Sc2A 133.0(5) . . ?
C15A Sc1A Sc2A 126.5(5) . . ?
C25A Sc1A Sc2A 153.1(5) . . ?
C17A Sc1A Sc2A 87.4(4) . . ?
C23A Sc1A Sc2A 99.9(4) . . ?
C57A Sc1A Sc2A 164.0(5) . . ?
C14A Sc1A Sc2A 146.1(5) . . ?
C22A Sc1A Sc2A 77.7(4) . . ?
N1 Sc1A Dy1A 28.3(3) . . ?
C16A Sc1A Dy1A 167.3(5) . . ?
C24A Sc1A Dy1A 148.4(4) . . ?
C15A Sc1A Dy1A 131.1(6) . . ?
C25A Sc1A Dy1A 115.0(4) . . ?
C17A Sc1A Dy1A 149.8(4) . . ?
C23A Sc1A Dy1A 132.7(4) . . ?
C57A Sc1A Dy1A 101.0(5) . . ?
C14A Sc1A Dy1A 108.0(5) . . ?
C22A Sc1A Dy1A 134.6(4) . . ?
Sc2A Sc1A Dy1A 63.06(10) . . ?
N1 Sc2A C42A 156.7(6) . . ?
N1 Sc2A C41A 149.3(6) . . ?
C42A Sc2A C41A 37.9(6) . . ?
N1 Sc2A C43A 143.0(6) . . ?
C42A Sc2A C43A 37.5(7) . . ?
C41A Sc2A C43A 67.1(7) . . ?
N1 Sc2A C40A 134.2(5) . . ?
C42A Sc2A C40A 66.0(6) . . ?
C41A Sc2A C40A 36.3(6) . . ?
C43A Sc2A C40A 76.4(6) . . ?
N1 Sc2A C39A 129.4(5) . . ?
C42A Sc2A C39A 73.5(6) . . ?
C41A Sc2A C39A 61.8(6) . . ?
C43A Sc2A C39A 61.3(6) . . ?
C40A Sc2A C39A 33.4(6) . . ?
N1 Sc2A C44A 131.9(6) . . ?
C42A Sc2A C44A 62.9(6) . . ?
C41A Sc2A C44A 75.3(7) . . ?
C43A Sc2A C44A 32.8(6) . . ?
C40A Sc2A C44A 63.2(6) . . ?
C39A Sc2A C44A 35.0(6) . . ?
N1 Sc2A C80A 122.2(5) . . ?
C42A Sc2A C80A 35.0(6) . . ?
C41A Sc2A C80A 58.2(6) . . ?
C43A Sc2A C80A 62.1(6) . . ?
C40A Sc2A C80A 93.9(6) . . ?
C39A Sc2A C80A 108.4(6) . . ?
C44A Sc2A C80A 93.8(6) . . ?
N1 Sc2A C20A 118.2(5) . . ?
C42A Sc2A C20A 57.0(6) . . ?
C41A Sc2A C20A 33.6(6) . . ?
C43A Sc2A C20A 93.9(6) . . ?
C40A Sc2A C20A 60.0(6) . . ?
C39A Sc2A C20A 91.9(6) . . ?
C44A Sc2A C20A 108.7(6) . . ?
C80A Sc2A C20A 53.1(6) . . ?
N1 Sc2A C19A 107.9(5) . . ?
C42A Sc2A C19A 55.4(6) . . ?
C41A Sc2A C19A 54.7(6) . . ?
C43A Sc2A C19A 90.4(6) . . ?
C40A Sc2A C19A 88.2(6) . . ?
C39A Sc2A C19A 116.4(6) . . ?
C44A Sc2A C19A 118.2(5) . . ?
C80A Sc2A C19A 31.3(5) . . ?
C20A Sc2A C19A 30.4(5) . . ?
N1 Sc2A C66A 113.4(5) . . ?
C42A Sc2A C66A 57.7(6) . . ?
C41A Sc2A C66A 94.2(6) . . ?
C43A Sc2A C66A 31.4(6) . . ?
C40A Sc2A C66A 107.6(6) . . ?
C39A Sc2A C66A 87.4(6) . . ?
C44A Sc2A C66A 52.8(5) . . ?
C80A Sc2A C66A 62.9(6) . . ?
C20A Sc2A C66A 111.8(5) . . ?
C19A Sc2A C66A 94.0(5) . . ?
N1 Sc2A Sc1A 36.4(4) . . ?
C42A Sc2A Sc1A 128.7(5) . . ?
C41A Sc2A Sc1A 115.4(5) . . ?
C43A Sc2A Sc1A 154.4(5) . . ?
C40A Sc2A Sc1A 121.8(5) . . ?
C39A Sc2A Sc1A 143.7(4) . . ?
C44A Sc2A Sc1A 168.0(5) . . ?
C80A Sc2A Sc1A 96.6(4) . . ?
C20A Sc2A Sc1A 82.4(4) . . ?
C19A Sc2A Sc1A 73.6(3) . . ?
C66A Sc2A Sc1A 128.0(4) . . ?
Sc2A N1 Sc1A 108.9(6) . . ?
Sc2A N1 Dy1A 127.4(6) . . ?
Sc1A N1 Dy1A 123.7(5) . . ?
C5A C1A C2A 111.1(17) . . ?
C5A C1A C18A 117.3(15) . . ?
C2A C1A C18A 120.7(15) . . ?
C3A C2A C1A 106.9(16) . . ?
C3A C2A C15A 122.7(17) . . ?
C1A C2A C15A 122.3(18) . . ?
C12A C3A C2A 122.1(16) . . ?
C12A C3A C4A 120.8(18) . . ?
C2A C3A C4A 108.6(17) . . ?
C9A C4A C3A 119.0(17) . . ?
C9A C4A C5A 123.7(15) . . ?
C3A C4A C5A 106.5(17) . . ?
C1A C5A C6A 126.1(18) . . ?
C1A C5A C4A 106.9(15) . . ?
C6A C5A C4A 118.6(17) . . ?
C7A C6A C5A 120.7(17) . . ?
C7A C6A C80A 115.6(16) . . ?
C5A C6A C80A 115.8(16) . . ?
C6A C7A C66A 123.2(18) . . ?
C6A C7A C8A 119.9(16) . . ?
C66A C7A C8A 106.4(15) . . ?
C64A C8A C7A 108.5(15) . . ?
C64A C8A C9A 121.9(16) . . ?
C7A C8A C9A 121.5(17) . . ?
C10A C9A C4A 120.6(17) . . ?
C10A C9A C8A 115.7(17) . . ?
C4A C9A C8A 115.4(17) . . ?
C9A C10A C62A 123.9(16) . . ?
C9A C10A C11A 119.8(18) . . ?
C62A C10A C11A 107.4(16) . . ?
C12A C11A C60A 121.5(17) . . ?
C12A C11A C10A 120.6(17) . . ?
C60A C11A C10A 107.0(16) . . ?
C11A C12A C3A 119.0(17) . . ?
C11A C12A C13A 118.7(17) . . ?
C3A C12A C13A 115.8(17) . . ?
C58A C13A C12A 119.7(17) . . ?
C58A C13A C14A 109.2(15) . . ?
C12A C13A C14A 123.7(16) . . ?
C15A C14A C57A 121.9(16) . . ?
C15A C14A C13A 119.0(16) . . ?
C57A C14A C13A 106.6(15) . . ?
C15A C14A Sc1A 66.0(9) . . ?
C57A C14A Sc1A 73.1(9) . . ?
C13A C14A Sc1A 99.4(10) . . ?
C16A C15A C14A 118.1(16) . . ?
C16A C15A C2A 116.3(16) . . ?
C14A C15A C2A 116.5(18) . . ?
C16A C15A Sc1A 65.1(9) . . ?
C14A C15A Sc1A 80.6(9) . . ?
C2A C15A Sc1A 94.9(10) . . ?
C17A C16A C15A 121.9(16) . . ?
C17A C16A C24A 105.6(15) . . ?
C15A C16A C24A 120.2(15) . . ?
C17A C16A Sc1A 84.7(10) . . ?
C15A C16A Sc1A 78.7(10) . . ?
C24A C16A Sc1A 71.4(9) . . ?
C16A C17A C22A 112.4(14) . . ?
C16A C17A C18A 122.3(17) . . ?
C22A C17A C18A 115.6(15) . . ?
C16A C17A Sc1A 61.1(9) . . ?
C22A C17A Sc1A 82.4(9) . . ?
C18A C17A Sc1A 95.6(10) . . ?
C19A C18A C1A 119.1(16) . . ?
C19A C18A C17A 118.5(16) . . ?
C1A C18A C17A 115.9(15) . . ?
C18A C19A C20A 125.0(16) . . ?
C18A C19A C80A 123.1(16) . . ?
C20A C19A C80A 105.8(15) . . ?
C18A C19A Sc2A 110.0(9) . . ?
C20A C19A Sc2A 66.6(9) . . ?
C80A C19A Sc2A 65.8(8) . . ?
C19A C20A C41A 112.5(17) . . ?
C19A C20A C21A 119.6(15) . . ?
C41A C20A C21A 121.0(15) . . ?
C19A C20A Sc2A 83.0(10) . . ?
C41A C20A Sc2A 61.8(9) . . ?
C21A C20A Sc2A 98.4(9) . . ?
C30A C21A C22A 119.6(14) . . ?
C30A C21A C20A 119.1(15) . . ?
C22A C21A C20A 113.8(15) . . ?
C17A C22A C21A 127.2(16) . . ?
C17A C22A C23A 107.1(13) . . ?
C21A C22A C23A 119.3(14) . . ?
C17A C22A Sc1A 66.4(9) . . ?
C21A C22A Sc1A 108.3(10) . . ?
C23A C22A Sc1A 67.9(8) . . ?
C28A C23A C22A 119.3(14) . . ?
C28A C23A C24A 124.7(13) . . ?
C22A C23A C24A 107.0(13) . . ?
C28A C23A Sc1A 98.3(10) . . ?
C22A C23A Sc1A 80.0(9) . . ?
C24A C23A Sc1A 60.6(8) . . ?
C25A C24A C23A 117.0(13) . . ?
C25A C24A C16A 121.3(16) . . ?
C23A C24A C16A 107.7(13) . . ?
C25A C24A Sc1A 79.0(10) . . ?
C23A C24A Sc1A 84.4(9) . . ?
C16A C24A Sc1A 69.4(9) . . ?
C57A C25A C26A 115.3(15) . . ?
C57A C25A C24A 117.0(15) . . ?
C26A C25A C24A 117.3(15) . . ?
C57A C25A Sc1A 78.8(10) . . ?
C26A C25A Sc1A 95.3(10) . . ?
C24A C25A Sc1A 64.5(9) . . ?
C27A C26A C54A 109.7(14) . . ?
C27A C26A C25A 123.3(14) . . ?
C54A C26A C25A 120.0(15) . . ?
C26A C27A C28A 120.0(13) . . ?
C26A C27A C53A 107.5(14) . . ?
C28A C27A C53A 120.9(14) . . ?
C29A C28A C23A 119.9(14) . . ?
C29A C28A C27A 116.9(14) . . ?
C23A C28A C27A 117.2(14) . . ?
C28A C29A C30A 121.0(14) . . ?
C28A C29A C33A 121.7(14) . . ?
C30A C29A C33A 106.6(15) . . ?
C21A C30A C29A 120.5(15) . . ?
C21A C30A C31A 120.3(16) . . ?
C29A C30A C31A 109.5(14) . . ?
C32A C31A C40A 124.8(17) . . ?
C32A C31A C30A 105.8(14) . . ?
C40A C31A C30A 121.1(15) . . ?
C31A C32A C37A 120.5(16) . . ?
C31A C32A C33A 111.4(15) . . ?
C37A C32A C33A 120.0(15) . . ?
C34A C33A C29A 122.5(15) . . ?
C34A C33A C32A 121.0(16) . . ?
C29A C33A C32A 106.7(14) . . ?
C33A C34A C35A 119.9(16) . . ?
C33A C34A C53A 116.6(15) . . ?
C35A C34A C53A 116.2(16) . . ?
C34A C35A C50A 123.2(16) . . ?
C34A C35A C36A 119.7(16) . . ?
C50A C35A C36A 108.5(17) . . ?
C37A C36A C48A 123.0(16) . . ?
C37A C36A C35A 121.0(17) . . ?
C48A C36A C35A 104.9(16) . . ?
C36A C37A C38A 118.6(17) . . ?
C36A C37A C32A 118.2(16) . . ?
C38A C37A C32A 115.2(16) . . ?
C46A C38A C39A 111.0(15) . . ?
C46A C38A C37A 118.9(16) . . ?
C39A C38A C37A 121.7(17) . . ?
C40A C39A C38A 122.3(16) . . ?
C40A C39A C44A 124.3(16) . . ?
C38A C39A C44A 105.6(16) . . ?
C40A C39A Sc2A 70.6(9) . . ?
C38A C39A Sc2A 102.8(10) . . ?
C44A C39A Sc2A 72.7(8) . . ?
C39A C40A C31A 115.4(15) . . ?
C39A C40A C41A 116.8(15) . . ?
C31A C40A C41A 118.5(16) . . ?
C39A C40A Sc2A 76.0(9) . . ?
C31A C40A Sc2A 97.8(9) . . ?
C41A C40A Sc2A 66.8(8) . . ?
C20A C41A C40A 119.0(15) . . ?
C20A C41A C42A 106.2(15) . . ?
C40A C41A C42A 120.0(16) . . ?
C20A C41A Sc2A 84.6(9) . . ?
C40A C41A Sc2A 76.9(9) . . ?
C42A C41A Sc2A 70.0(9) . . ?
C41A C42A C80A 106.6(15) . . ?
C41A C42A C43A 120.3(15) . . ?
C80A C42A C43A 118.2(15) . . ?
C41A C42A Sc2A 72.0(8) . . ?
C80A C42A Sc2A 83.9(8) . . ?
C43A C42A Sc2A 75.6(8) . . ?
C44A C43A C66A 113.7(16) . . ?
C44A C43A C42A 119.7(16) . . ?
C66A C43A C42A 115.6(15) . . ?
C44A C43A Sc2A 78.3(9) . . ?
C66A C43A Sc2A 92.6(9) . . ?
C42A C43A Sc2A 66.9(8) . . ?
C43A C44A C45A 124.9(17) . . ?
C43A C44A C39A 118.9(17) . . ?
C45A C44A C39A 107.7(14) . . ?
C43A C44A Sc2A 68.8(9) . . ?
C45A C44A Sc2A 101.8(9) . . ?
C39A C44A Sc2A 72.3(9) . . ?
C44A C45A C67A 121.8(14) . . ?
C44A C45A C46A 109.0(16) . . ?
C67A C45A C46A 120.0(15) . . ?
C47A C46A C38A 123.6(16) . . ?
C47A C46A C45A 120.8(17) . . ?
C38A C46A C45A 106.7(16) . . ?
C46A C47A C79A 121.1(15) . . ?
C46A C47A C48A 117.0(17) . . ?
C79A C47A C48A 114.3(16) . . ?
C49A C48A C36A 110.2(16) . . ?
C49A C48A C47A 121.1(16) . . ?
C36A C48A C47A 118.7(16) . . ?
C48A C49A C50A 108.5(16) . . ?
C48A C49A C77A 122.8(16) . . ?
C50A C49A C77A 121.2(16) . . ?
C48A C49A Dy1A 95.8(9) . . ?
C50A C49A Dy1A 92.9(9) . . ?
C77A C49A Dy1A 57.5(8) . . ?
C49A C50A C51A 122.4(17) . . ?
C49A C50A C35A 107.9(15) . . ?
C51A C50A C35A 119.7(16) . . ?
C52A C51A C50A 119.7(16) . . ?
C52A C51A C75A 116.0(16) . . ?
C50A C51A C75A 117.4(17) . . ?
C51A C52A C54A 123.0(17) . . ?
C51A C52A C53A 119.0(16) . . ?
C54A C52A C53A 107.8(14) . . ?
C34A C53A C27A 121.0(14) . . ?
C34A C53A C52A 122.1(17) . . ?
C27A C53A C52A 108.0(14) . . ?
C55A C54A C26A 123.2(15) . . ?
C55A C54A C52A 119.9(17) . . ?
C26A C54A C52A 106.9(14) . . ?
C54A C55A C56A 117.5(16) . . ?
C54A C55A C74A 119.3(17) . . ?
C56A C55A C74A 115.6(17) . . ?
C55A C56A C57A 120.4(17) . . ?
C55A C56A C58A 121.0(17) . . ?
C57A C56A C58A 109.7(15) . . ?
C25A C57A C56A 123.3(16) . . ?
C25A C57A C14A 121.2(15) . . ?
C56A C57A C14A 107.1(17) . . ?
C25A C57A Sc1A 68.0(9) . . ?
C56A C57A Sc1A 102.4(10) . . ?
C14A C57A Sc1A 73.6(9) . . ?
C13A C58A C59A 121.1(16) . . ?
C13A C58A C56A 107.2(15) . . ?
C59A C58A C56A 122.6(17) . . ?
C60A C59A C73A 119.8(18) . . ?
C60A C59A C58A 116.8(17) . . ?
C73A C59A C58A 115.8(17) . . ?
C11A C60A C59A 121.9(18) . . ?
C11A C60A C61A 110.5(16) . . ?
C59A C60A C61A 117.8(17) . . ?
C71A C61A C62A 123.5(17) . . ?
C71A C61A C60A 123.5(18) . . ?
C62A C61A C60A 105.9(16) . . ?
C71A C61A Dy1A 57.1(9) . . ?
C62A C61A Dy1A 96.8(10) . . ?
C60A C61A Dy1A 94.3(11) . . ?
C61A C62A C63A 118.9(16) . . ?
C61A C62A C10A 109.1(17) . . ?
C63A C62A C10A 120.6(16) . . ?
C69A C63A C62A 119.5(16) . . ?
C69A C63A C64A 116.5(15) . . ?
C62A C63A C64A 117.4(16) . . ?
C65A C64A C8A 106.8(16) . . ?
C65A C64A C63A 120.7(14) . . ?
C8A C64A C63A 120.1(15) . . ?
C64A C65A C66A 110.8(14) . . ?
C64A C65A C67A 121.3(15) . . ?
C66A C65A C67A 120.8(15) . . ?
C65A C66A C7A 107.5(15) . . ?
C65A C66A C43A 122.7(14) . . ?
C7A C66A C43A 122.0(17) . . ?
C65A C66A Sc2A 100.5(9) . . ?
C7A C66A Sc2A 90.2(10) . . ?
C43A C66A Sc2A 56.0(8) . . ?
C45A C67A C65A 116.0(15) . . ?
C45A C67A C68A 118.2(14) . . ?
C65A C67A C68A 117.6(15) . . ?
C69A C68A C67A 121.4(15) . . ?
C69A C68A C79A 107.4(14) . . ?
C67A C68A C79A 122.5(16) . . ?
C68A C69A C63A 122.3(15) . . ?
C68A C69A C70A 108.5(15) . . ?
C63A C69A C70A 122.0(16) . . ?
C68A C69A Dy1A 88.0(10) . . ?
C63A C69A Dy1A 95.8(10) . . ?
C70A C69A Dy1A 57.9(9) . . ?
C78A C70A C69A 109.2(16) . . ?
C78A C70A C71A 123.5(17) . . ?
C69A C70A C71A 116.7(15) . . ?
C78A C70A Dy1A 74.2(11) . . ?
C69A C70A Dy1A 92.2(10) . . ?
C71A C70A Dy1A 72.9(10) . . ?
C61A C71A C72A 117.6(17) . . ?
C61A C71A C70A 119.1(16) . . ?
C72A C71A C70A 113.8(16) . . ?
C61A C71A Dy1A 95.0(10) . . ?
C72A C71A Dy1A 71.3(10) . . ?
C70A C71A Dy1A 72.6(10) . . ?
C73A C72A C71A 119.7(17) . . ?
C73A C72A C76A 108.7(18) . . ?
C71A C72A C76A 120.4(16) . . ?
C73A C72A Dy1A 90.5(10) . . ?
C71A C72A Dy1A 74.8(9) . . ?
C76A C72A Dy1A 72.1(9) . . ?
C74A C73A C59A 121.9(17) . . ?
C74A C73A C72A 109.4(18) . . ?
C59A C73A C72A 121.4(18) . . ?
C74A C73A Dy1A 86.0(10) . . ?
C59A C73A Dy1A 96.3(9) . . ?
C72A C73A Dy1A 59.4(9) . . ?
C73A C74A C75A 109.7(17) . . ?
C73A C74A C55A 122.9(17) . . ?
C75A C74A C55A 119.2(17) . . ?
C74A C75A C51A 122.2(17) . . ?
C74A C75A C76A 108.1(17) . . ?
C51A C75A C76A 121.1(16) . . ?
C74A C75A Dy1A 85.5(9) . . ?
C51A C75A Dy1A 94.5(9) . . ?
C76A C75A Dy1A 59.2(8) . . ?
C77A C76A C72A 122.4(17) . . ?
C77A C76A C75A 120.8(17) . . ?
C72A C76A C75A 104.1(16) . . ?
C77A C76A Dy1A 74.4(9) . . ?
C72A C76A Dy1A 72.3(9) . . ?
C75A C76A Dy1A 88.9(9) . . ?
C78A C77A C76A 117.2(18) . . ?
C78A C77A C49A 116.6(16) . . ?
C76A C77A C49A 116.8(17) . . ?
C78A C77A Dy1A 75.2(10) . . ?
C76A C77A Dy1A 72.5(9) . . ?
C49A C77A Dy1A 91.7(9) . . ?
C77A C78A C70A 122.4(18) . . ?
C77A C78A C79A 118.6(17) . . ?
C70A C78A C79A 106.4(15) . . ?
C77A C78A Dy1A 72.2(10) . . ?
C70A C78A Dy1A 72.9(10) . . ?
C79A C78A Dy1A 91.0(10) . . ?
C47A C79A C78A 126.4(16) . . ?
C47A C79A C68A 117.4(15) . . ?
C78A C79A C68A 108.4(15) . . ?
C47A C79A Dy1A 95.8(10) . . ?
C78A C79A Dy1A 59.0(9) . . ?
C68A C79A Dy1A 87.2(9) . . ?
C19A C80A C6A 118.4(14) . . ?
C19A C80A C42A 108.9(14) . . ?
C6A C80A C42A 124.8(16) . . ?
C19A C80A Sc2A 82.9(8) . . ?
C6A C80A Sc2A 97.2(9) . . ?
C42A C80A Sc2A 61.1(7) . . ?
N2P Ni1P N1P 90.5(5) . . ?
N2P Ni1P N4P 176.8(4) . . ?
N1P Ni1P N4P 89.3(5) . . ?
N2P Ni1P N3P 89.3(5) . . ?
N1P Ni1P N3P 178.2(4) . . ?
N4P Ni1P N3P 90.7(5) . . ?
C6P N1P C3P 104.5(10) . . ?
C6P N1P Ni1P 128.6(9) . . ?
C3P N1P Ni1P 126.9(9) . . ?
C1P N2P C18P 102.7(10) . . ?
C1P N2P Ni1P 128.7(9) . . ?
C18P N2P Ni1P 128.5(8) . . ?
C13P N3P C16P 104.1(11) . . ?
C13P N3P Ni1P 127.4(10) . . ?
C16P N3P Ni1P 128.4(9) . . ?
C8P N4P C11P 103.6(10) . . ?
C8P N4P Ni1P 128.6(8) . . ?
C11P N4P Ni1P 127.7(9) . . ?
C2P C1P N2P 123.9(12) . . ?
C2P C1P C20P 123.8(11) . . ?
N2P C1P C20P 112.2(11) . . ?
C3P C2P C1P 124.7(12) . . ?
C3P C2P H2P 117.7 . . ?
C1P C2P H2P 117.7 . . ?
C2P C3P N1P 125.1(12) . . ?
C2P C3P C4P 124.5(11) . . ?
N1P C3P C4P 110.3(11) . . ?
C5P C4P C3P 107.0(11) . . ?
C5P C4P C35P 130.1(13) . . ?
C3P C4P C35P 122.8(12) . . ?
C4P C5P C6P 106.9(12) . . ?
C4P C5P C33P 129.2(12) . . ?
C6P C5P C33P 123.8(12) . . ?
N1P C6P C7P 126.2(12) . . ?
N1P C6P C5P 111.3(11) . . ?
C7P C6P C5P 122.5(13) . . ?
C8P C7P C6P 120.4(13) . . ?
C8P C7P H7P 119.8 . . ?
C6P C7P H7P 119.8 . . ?
N4P C8P C7P 126.8(12) . . ?
N4P C8P C9P 112.5(11) . . ?
C7P C8P C9P 120.6(12) . . ?
C10P C9P C8P 105.8(12) . . ?
C10P C9P C31P 128.5(12) . . ?
C8P C9P C31P 125.5(11) . . ?
C9P C10P C11P 105.8(11) . . ?
C9P C10P C29P 128.3(13) . . ?
C11P C10P C29P 125.8(12) . . ?
N4P C11P C12P 124.4(12) . . ?
N4P C11P C10P 112.3(11) . . ?
C12P C11P C10P 123.4(11) . . ?
C13P C12P C11P 124.8(12) . . ?
C13P C12P H12P 117.6 . . ?
C11P C12P H12P 117.6 . . ?
N3P C13P C12P 124.9(12) . . ?
N3P C13P C14P 112.6(12) . . ?
C12P C13P C14P 122.5(12) . . ?
C15P C14P C13P 105.8(11) . . ?
C15P C14P C27P 129.6(12) . . ?
C13P C14P C27P 124.5(12) . . ?
C14P C15P C16P 106.2(12) . . ?
C14P C15P C25P 129.6(12) . . ?
C16P C15P C25P 124.1(12) . . ?
N3P C16P C17P 124.9(12) . . ?
N3P C16P C15P 111.2(11) . . ?
C17P C16P C15P 123.8(13) . . ?
C18P C17P C16P 123.3(13) . . ?
C18P C17P H17P 118.3 . . ?
C16P C17P H17P 118.3 . . ?
C17P C18P N2P 125.2(12) . . ?
C17P C18P C19P 123.1(13) . . ?
N2P C18P C19P 111.7(11) . . ?
C20P C19P C18P 105.8(12) . . ?
C20P C19P C23P 130.7(12) . . ?
C18P C19P C23P 123.2(11) . . ?
C19P C20P C1P 107.6(11) . . ?
C19P C20P C21P 128.3(13) . . ?
C1P C20P C21P 124.0(12) . . ?
C20P C21P C22P 113.4(11) . . ?
C20P C21P H21A 108.9 . . ?
C22P C21P H21A 108.9 . . ?
C20P C21P H21B 108.9 . . ?
C22P C21P H21B 108.9 . . ?
H21A C21P H21B 107.7 . . ?
C21P C22P H22A 109.5 . . ?
C21P C22P H22B 109.5 . . ?
H22A C22P H22B 109.5 . . ?
C21P C22P H22C 109.5 . . ?
H22A C22P H22C 109.5 . . ?
H22B C22P H22C 109.5 . . ?
C19P C23P C24P 113.2(12) . . ?
C19P C23P H23A 108.9 . . ?
C24P C23P H23A 108.9 . . ?
C19P C23P H23B 108.9 . . ?
C24P C23P H23B 108.9 . . ?
H23A C23P H23B 107.8 . . ?
C23P C24P H24A 109.5 . . ?
C23P C24P H24B 109.5 . . ?
H24A C24P H24B 109.5 . . ?
C23P C24P H24C 109.5 . . ?
H24A C24P H24C 109.5 . . ?
H24B C24P H24C 109.5 . . ?
C15P C25P C26P 113.0(12) . . ?
C15P C25P H25A 109.0 . . ?
C26P C25P H25A 109.0 . . ?
C15P C25P H25B 109.0 . . ?
C26P C25P H25B 109.0 . . ?
H25A C25P H25B 107.8 . . ?
C25P C26P H26A 109.5 . . ?
C25P C26P H26B 109.5 . . ?
H26A C26P H26B 109.5 . . ?
C25P C26P H26C 109.5 . . ?
H26A C26P H26C 109.5 . . ?
H26B C26P H26C 109.5 . . ?
C14P C27P C28P 113.3(11) . . ?
C14P C27P H27A 108.9 . . ?
C28P C27P H27A 108.9 . . ?
C14P C27P H27B 108.9 . . ?
C28P C27P H27B 108.9 . . ?
H27A C27P H27B 107.7 . . ?
C27P C28P H28A 109.5 . . ?
C27P C28P H28B 109.5 . . ?
H28A C28P H28B 109.5 . . ?
C27P C28P H28C 109.5 . . ?
H28A C28P H28C 109.5 . . ?
H28B C28P H28C 109.5 . . ?
C10P C29P C30P 111.9(10) . . ?
C10P C29P H29A 109.2 . . ?
C30P C29P H29A 109.2 . . ?
C10P C29P H29B 109.2 . . ?
C30P C29P H29B 109.2 . . ?
H29A C29P H29B 107.9 . . ?
C29P C30P H30A 109.5 . . ?
C29P C30P H30B 109.5 . . ?
H30A C30P H30B 109.5 . . ?
C29P C30P H30C 109.5 . . ?
H30A C30P H30C 109.5 . . ?
H30B C30P H30C 109.5 . . ?
C9P C31P C32P 111.4(10) . . ?
C9P C31P H31A 109.3 . . ?
C32P C31P H31A 109.3 . . ?
C9P C31P H31B 109.3 . . ?
C32P C31P H31B 109.3 . . ?
H31A C31P H31B 108.0 . . ?
C31P C32P H32A 109.5 . . ?
C31P C32P H32B 109.5 . . ?
H32A C32P H32B 109.5 . . ?
C31P C32P H32C 109.5 . . ?
H32A C32P H32C 109.5 . . ?
H32B C32P H32C 109.5 . . ?
C5P C33P C34P 112.4(11) . . ?
C5P C33P H33A 109.1 . . ?
C34P C33P H33A 109.1 . . ?
C5P C33P H33B 109.1 . . ?
C34P C33P H33B 109.1 . . ?
H33A C33P H33B 107.9 . . ?
C33P C34P H34A 109.5 . . ?
C33P C34P H34B 109.5 . . ?
H34A C34P H34B 109.5 . . ?
C33P C34P H34C 109.5 . . ?
H34A C34P H34C 109.5 . . ?
H34B C34P H34C 109.5 . . ?
C4P C35P C36P 112.7(10) . . ?
C4P C35P H35A 109.0 . . ?
C36P C35P H35A 109.0 . . ?
C4P C35P H35B 109.0 . . ?
C36P C35P H35B 109.0 . . ?
H35A C35P H35B 107.8 . . ?
C35P C36P H36A 109.5 . . ?
C35P C36P H36B 109.5 . . ?
H36A C36P H36B 109.5 . . ?
C35P C36P H36C 109.5 . . ?
H36A C36P H36C 109.5 . . ?
H36B C36P H36C 109.5 . . ?
C2S C1S C6S 120.0 . . ?
C2S C1S H1S 120.0 . . ?
C6S C1S H1S 120.0 . . ?
C3S C2S C1S 120.0 . . ?
C3S C2S H2S 120.0 . . ?
C1S C2S H2S 120.0 . . ?
C2S C3S C4S 120.0 . . ?
C2S C3S H3S 120.0 . . ?
C4S C3S H3S 120.0 . . ?
C5S C4S C3S 120.0 . . ?
C5S C4S H4S 120.0 . . ?
C3S C4S H4S 120.0 . . ?
C6S C5S C4S 120.0 . . ?
C6S C5S H5S 120.0 . . ?
C4S C5S H5S 120.0 . . ?
C5S C6S C1S 120.0 . . ?
C5S C6S H6S 120.0 . . ?
C1S C6S H6S 120.0 . . ?
C8S C7S C12S 120.0 . . ?
C8S C7S C13S 122.7(11) . . ?
C12S C7S C13S 117.3(11) . . ?
C7S C8S C9S 120.0 . . ?
C7S C8S H8S 120.0 . . ?
C9S C8S H8S 120.0 . . ?
C10S C9S C8S 120.0 . . ?
C10S C9S H9S 120.0 . . ?
C8S C9S H9S 120.0 . . ?
C9S C10S C11S 120.0 . . ?
C9S C10S H10S 120.0 . . ?
C11S C10S H10S 120.0 . . ?
C12S C11S C10S 120.0 . . ?
C12S C11S H11S 120.0 . . ?
C10S C11S H11S 120.0 . . ?
C11S C12S C7S 120.0 . . ?
C11S C12S H12S 120.0 . . ?
C7S C12S H12S 120.0 . . ?
C7S C13S H13A 109.5 . . ?
C7S C13S H13B 109.5 . . ?
H13A C13S H13B 109.5 . . ?
C7S C13S H13C 109.5 . . ?
H13A C13S H13C 109.5 . . ?
H13B C13S H13C 109.5 . . ?
C15S C14S C19S 120.0 . . ?
C15S C14S C20S 122(3) . . ?
C19S C14S C20S 118(3) . . ?
C16S C15S C14S 120.0 . . ?
C16S C15S H15S 120.0 . . ?
C14S C15S H15S 120.0 . . ?
C15S C16S C17S 120.0 . . ?
C15S C16S H16S 120.0 . . ?
C17S C16S H16S 120.0 . . ?
C18S C17S C16S 120.0 . . ?
C18S C17S H17S 120.0 . . ?
C16S C17S H17S 120.0 . . ?
C19S C18S C17S 120.0 . . ?
C19S C18S H18S 120.0 . . ?
C17S C18S H18S 120.0 . . ?
C18S C19S C14S 120.0 . . ?
C14S C20S H20A 109.5 . . ?
C14S C20S H20B 109.5 . . ?
H20A C20S H20B 109.5 . . ?
C14S C20S H20C 109.5 . . ?
H20A C20S H20C 109.5 . . ?
H20B C20S H20C 109.5 . . ?

loop_
_geom_torsion_atom_site_label_1
_geom_torsion_atom_site_label_2
_geom_torsion_atom_site_label_3
_geom_torsion_atom_site_label_4
_geom_torsion
_geom_torsion_site_symmetry_1
_geom_torsion_site_symmetry_2
_geom_torsion_site_symmetry_3
_geom_torsion_site_symmetry_4
_geom_torsion_publ_flag
C5A C1A C2A C3A 0.2(17) . . . . ?
C18A C1A C2A C3A 143.3(15) . . . . ?
C5A C1A C2A C15A -149.0(15) . . . . ?
C18A C1A C2A C15A -6(2) . . . . ?
C1A C2A C3A C12A -146.5(15) . . . . ?
C15A C2A C3A C12A 3(2) . . . . ?
C1A C2A C3A C4A 1.7(17) . . . . ?
C15A C2A C3A C4A 150.8(15) . . . . ?
C12A C3A C4A C9A 0(2) . . . . ?
C2A C3A C4A C9A -148.4(15) . . . . ?
C12A C3A C4A C5A 145.8(15) . . . . ?
C2A C3A C4A C5A -2.9(17) . . . . ?
C2A C1A C5A C6A 145.3(16) . . . . ?
C18A C1A C5A C6A 1(2) . . . . ?
C2A C1A C5A C4A -2.0(17) . . . . ?
C18A C1A C5A C4A -146.5(13) . . . . ?
C9A C4A C5A C1A 146.4(15) . . . . ?
C3A C4A C5A C1A 3.0(16) . . . . ?
C9A C4A C5A C6A -4(2) . . . . ?
C3A C4A C5A C6A -147.2(14) . . . . ?
C1A C5A C6A C7A -144.2(17) . . . . ?
C4A C5A C6A C7A 0(2) . . . . ?
C1A C5A C6A C80A 3(2) . . . . ?
C4A C5A C6A C80A 147.3(14) . . . . ?
C5A C6A C7A C66A 142.6(16) . . . . ?
C80A C6A C7A C66A -5(2) . . . . ?
C5A C6A C7A C8A 3(2) . . . . ?
C80A C6A C7A C8A -144.9(15) . . . . ?
C6A C7A C8A C64A 147.4(15) . . . . ?
C66A C7A C8A C64A 1.7(18) . . . . ?
C6A C7A C8A C9A -2(2) . . . . ?
C66A C7A C8A C9A -147.3(14) . . . . ?
C3A C4A C9A C10A -3(2) . . . . ?
C5A C4A C9A C10A -142.3(16) . . . . ?
C3A C4A C9A C8A 144.0(15) . . . . ?
C5A C4A C9A C8A 5(2) . . . . ?
C64A C8A C9A C10A 2(2) . . . . ?
C7A C8A C9A C10A 146.6(16) . . . . ?
C64A C8A C9A C4A -147.0(16) . . . . ?
C7A C8A C9A C4A -2(2) . . . . ?
C4A C9A C10A C62A 144.6(18) . . . . ?
C8A C9A C10A C62A -2(2) . . . . ?
C4A C9A C10A C11A 1(2) . . . . ?
C8A C9A C10A C11A -145.5(16) . . . . ?
C9A C10A C11A C12A 3(2) . . . . ?
C62A C10A C11A C12A -145.5(16) . . . . ?
C9A C10A C11A C60A 147.7(15) . . . . ?
C62A C10A C11A C60A -0.9(19) . . . . ?
C60A C11A C12A C3A -145.2(15) . . . . ?
C10A C11A C12A C3A -6(2) . . . . ?
C60A C11A C12A C13A 5(2) . . . . ?
C10A C11A C12A C13A 144.9(15) . . . . ?
C2A C3A C12A C11A 148.5(15) . . . . ?
C4A C3A C12A C11A 4(2) . . . . ?
C2A C3A C12A C13A -3(2) . . . . ?
C4A C3A C12A C13A -147.3(15) . . . . ?
C11A C12A C13A C58A -5(2) . . . . ?
C3A C12A C13A C58A 146.9(15) . . . . ?
C11A C12A C13A C14A -151.4(15) . . . . ?
C3A C12A C13A C14A 0(2) . . . . ?
C58A C13A C14A C15A -146.8(15) . . . . ?
C12A C13A C14A C15A 3(2) . . . . ?
C58A C13A C14A C57A -4.1(17) . . . . ?
C12A C13A C14A C57A 145.7(15) . . . . ?
C58A C13A C14A Sc1A -79.1(12) . . . . ?
C12A C13A C14A Sc1A 70.6(15) . . . . ?
C57A C14A C15A C16A 6(2) . . . . ?
C13A C14A C15A C16A 142.7(15) . . . . ?
Sc1A C14A C15A C16A 55.1(13) . . . . ?
C57A C14A C15A C2A -140.1(17) . . . . ?
C13A C14A C15A C2A -3(2) . . . . ?
Sc1A C14A C15A C2A -90.8(13) . . . . ?
C57A C14A C15A Sc1A -49.3(16) . . . . ?
C13A C14A C15A Sc1A 87.6(14) . . . . ?
C3A C2A C15A C16A -145.9(16) . . . . ?
C1A C2A C15A C16A -1(2) . . . . ?
C3A C2A C15A C14A 1(2) . . . . ?
C1A C2A C15A C14A 145.1(16) . . . . ?
C3A C2A C15A Sc1A -81.3(16) . . . . ?
C1A C2A C15A Sc1A 63.1(16) . . . . ?
C14A C15A C16A C17A -139.5(16) . . . . ?
C2A C15A C16A C17A 6(2) . . . . ?
Sc1A C15A C16A C17A -76.3(14) . . . . ?
C14A C15A C16A C24A -3(2) . . . . ?
C2A C15A C16A C24A 143.3(15) . . . . ?
Sc1A C15A C16A C24A 60.5(13) . . . . ?
C14A C15A C16A Sc1A -63.1(14) . . . . ?
C2A C15A C16A Sc1A 82.8(13) . . . . ?
C15A C16A C17A C22A 140.1(16) . . . . ?
C24A C16A C17A C22A -2(2) . . . . ?
Sc1A C16A C17A C22A 67.0(14) . . . . ?
C15A C16A C17A C18A -4(2) . . . . ?
C24A C16A C17A C18A -146.5(15) . . . . ?
Sc1A C16A C17A C18A -77.5(14) . . . . ?
C15A C16A C17A Sc1A 73.1(14) . . . . ?
C24A C16A C17A Sc1A -69.0(10) . . . . ?
C5A C1A C18A C19A -2(2) . . . . ?
C2A C1A C18A C19A -143.4(15) . . . . ?
C5A C1A C18A C17A 148.8(14) . . . . ?
C2A C1A C18A C17A 8(2) . . . . ?
C16A C17A C18A C19A 148.5(15) . . . . ?
C22A C17A C18A C19A 5(2) . . . . ?
Sc1A C17A C18A C19A 89.3(14) . . . . ?
C16A C17A C18A C1A -3(2) . . . . ?
C22A C17A C18A C1A -146.4(15) . . . . ?
Sc1A C17A C18A C1A -62.1(13) . . . . ?
C1A C18A C19A C20A 148.2(15) . . . . ?
C17A C18A C19A C20A -2(2) . . . . ?
C1A C18A C19A C80A 0(2) . . . . ?
C17A C18A C19A C80A -150.7(14) . . . . ?
C1A C18A C19A Sc2A 73.4(15) . . . . ?
C17A C18A C19A Sc2A -77.2(16) . . . . ?
C18A C19A C20A C41A -154.2(15) . . . . ?
C80A C19A C20A C41A -1.4(16) . . . . ?
Sc2A C19A C20A C41A -55.5(11) . . . . ?
C18A C19A C20A C21A -3(2) . . . . ?
C80A C19A C20A C21A 149.8(14) . . . . ?
Sc2A C19A C20A C21A 95.7(13) . . . . ?
C18A C19A C20A Sc2A -98.7(15) . . . . ?
C80A C19A C20A Sc2A 54.1(10) . . . . ?
C19A C20A C21A C30A -144.9(16) . . . . ?
C41A C20A C21A C30A 4(2) . . . . ?
Sc2A C20A C21A C30A -58.2(15) . . . . ?
C19A C20A C21A C22A 5(2) . . . . ?
C41A C20A C21A C22A 153.6(15) . . . . ?
Sc2A C20A C21A C22A 91.5(12) . . . . ?
C16A C17A C22A C21A -150.1(15) . . . . ?
C18A C17A C22A C21A -3(2) . . . . ?
Sc1A C17A C22A C21A -95.7(15) . . . . ?
C16A C17A C22A C23A 1.2(19) . . . . ?
C18A C17A C22A C23A 148.2(14) . . . . ?
Sc1A C17A C22A C23A 55.6(11) . . . . ?
C16A C17A C22A Sc1A -54.4(12) . . . . ?
C18A C17A C22A Sc1A 92.6(13) . . . . ?
C30A C21A C22A C17A 147.7(17) . . . . ?
C20A C21A C22A C17A -2(2) . . . . ?
C30A C21A C22A C23A -1(2) . . . . ?
C20A C21A C22A C23A -150.1(14) . . . . ?
C30A C21A C22A Sc1A 73.8(17) . . . . ?
C20A C21A C22A Sc1A -75.7(13) . . . . ?
C17A C22A C23A C28A -148.6(15) . . . . ?
C21A C22A C23A C28A 5(2) . . . . ?
Sc1A C22A C23A C28A -93.9(14) . . . . ?
C17A C22A C23A C24A 0.1(18) . . . . ?
C21A C22A C23A C24A 154.1(14) . . . . ?
Sc1A C22A C23A C24A 54.8(10) . . . . ?
C17A C22A C23A Sc1A -54.7(12) . . . . ?
C21A C22A C23A Sc1A 99.3(13) . . . . ?
C28A C23A C24A C25A 4(2) . . . . ?
C22A C23A C24A C25A -142.2(15) . . . . ?
Sc1A C23A C24A C25A -74.6(13) . . . . ?
C28A C23A C24A C16A 145.2(16) . . . . ?
C22A C23A C24A C16A -1.4(18) . . . . ?
Sc1A C23A C24A C16A 66.2(11) . . . . ?
C28A C23A C24A Sc1A 79.0(16) . . . . ?
C22A C23A C24A Sc1A -67.6(11) . . . . ?
C17A C16A C24A C25A 140.9(15) . . . . ?
C15A C16A C24A C25A -2(2) . . . . ?
Sc1A C16A C24A C25A 62.1(13) . . . . ?
C17A C16A C24A C23A 2.1(18) . . . . ?
C15A C16A C24A C23A -140.9(15) . . . . ?
Sc1A C16A C24A C23A -76.7(11) . . . . ?
C17A C16A C24A Sc1A 78.7(12) . . . . ?
C15A C16A C24A Sc1A -64.2(14) . . . . ?
C23A C24A C25A C57A 138.8(16) . . . . ?
C16A C24A C25A C57A 4(2) . . . . ?
Sc1A C24A C25A C57A 61.0(13) . . . . ?
C23A C24A C25A C26A -5(2) . . . . ?
C16A C24A C25A C26A -140.0(16) . . . . ?
Sc1A C24A C25A C26A -82.5(14) . . . . ?
C23A C24A C25A Sc1A 77.8(13) . . . . ?
C16A C24A C25A Sc1A -57.5(13) . . . . ?
C57A C25A C26A C27A -144.4(16) . . . . ?
C24A C25A C26A C27A 0(2) . . . . ?
Sc1A C25A C26A C27A -64.3(17) . . . . ?
C57A C25A C26A C54A 3(2) . . . . ?
C24A C25A C26A C54A 147.5(15) . . . . ?
Sc1A C25A C26A C54A 83.5(14) . . . . ?
C54A C26A C27A C28A -144.6(15) . . . . ?
C25A C26A C27A C28A 6(3) . . . . ?
C54A C26A C27A C53A -1.1(17) . . . . ?
C25A C26A C27A C53A 149.6(15) . . . . ?
C22A C23A C28A C29A -8(2) . . . . ?
C24A C23A C28A C29A -150.7(16) . . . . ?
Sc1A C23A C28A C29A -90.9(15) . . . . ?
C22A C23A C28A C27A 144.1(16) . . . . ?
C24A C23A C28A C27A 1(2) . . . . ?
Sc1A C23A C28A C27A 61.0(15) . . . . ?
C26A C27A C28A C29A 146.3(16) . . . . ?
C53A C27A C28A C29A 8(2) . . . . ?
C26A C27A C28A C23A -6(2) . . . . ?
C53A C27A C28A C23A -145.0(15) . . . . ?
C23A C28A C29A C30A 5(2) . . . . ?
C27A C28A C29A C30A -146.5(16) . . . . ?
C23A C28A C29A C33A 145.1(17) . . . . ?
C27A C28A C29A C33A -7(2) . . . . ?
C22A C21A C30A C29A -2(2) . . . . ?
C20A C21A C30A C29A 146.1(16) . . . . ?
C22A C21A C30A C31A -144.3(15) . . . . ?
C20A C21A C30A C31A 4(2) . . . . ?
C28A C29A C30A C21A -1(3) . . . . ?
C33A C29A C30A C21A -145.5(16) . . . . ?
C28A C29A C30A C31A 145.5(16) . . . . ?
C33A C29A C30A C31A 0.6(18) . . . . ?
C21A C30A C31A C32A 145.4(15) . . . . ?
C29A C30A C31A C32A -0.8(18) . . . . ?
C21A C30A C31A C40A -4(2) . . . . ?
C29A C30A C31A C40A -150.4(14) . . . . ?
C40A C31A C32A C37A 0(2) . . . . ?
C30A C31A C32A C37A -148.2(15) . . . . ?
C40A C31A C32A C33A 148.8(16) . . . . ?
C30A C31A C32A C33A 0.6(18) . . . . ?
C28A C29A C33A C34A 1(3) . . . . ?
C30A C29A C33A C34A 145.8(16) . . . . ?
C28A C29A C33A C32A -144.8(16) . . . . ?
C30A C29A C33A C32A -0.2(18) . . . . ?
C31A C32A C33A C34A -146.9(15) . . . . ?
C37A C32A C33A C34A 2(2) . . . . ?
C31A C32A C33A C29A -0.3(19) . . . . ?
C37A C32A C33A C29A 148.7(15) . . . . ?
C29A C33A C34A C35A -145.2(17) . . . . ?
C32A C33A C34A C35A -4(2) . . . . ?
C29A C33A C34A C53A 4(3) . . . . ?
C32A C33A C34A C53A 145.0(16) . . . . ?
C33A C34A C35A C50A 145.3(16) . . . . ?
C53A C34A C35A C50A -4(2) . . . . ?
C33A C34A C35A C36A 1(2) . . . . ?
C53A C34A C35A C36A -147.7(15) . . . . ?
C34A C35A C36A C37A 3(2) . . . . ?
C50A C35A C36A C37A -145.5(16) . . . . ?
C34A C35A C36A C48A 148.1(15) . . . . ?
C50A C35A C36A C48A -0.7(16) . . . . ?
C48A C36A C37A C38A 4(2) . . . . ?
C35A C36A C37A C38A 142.5(16) . . . . ?
C48A C36A C37A C32A -143.3(16) . . . . ?
C35A C36A C37A C32A -5(2) . . . . ?
C31A C32A C37A C36A 148.5(15) . . . . ?
C33A C32A C37A C36A 2(2) . . . . ?
C31A C32A C37A C38A 0(2) . . . . ?
C33A C32A C37A C38A -146.2(16) . . . . ?
C36A C37A C38A C46A -2(2) . . . . ?
C32A C37A C38A C46A 146.0(15) . . . . ?
C36A C37A C38A C39A -147.8(15) . . . . ?
C32A C37A C38A C39A 1(2) . . . . ?
C46A C38A C39A C40A -149.1(15) . . . . ?
C37A C38A C39A C40A -1(2) . . . . ?
C46A C38A C39A C44A 1.3(17) . . . . ?
C37A C38A C39A C44A 149.1(15) . . . . ?
C46A C38A C39A Sc2A -74.1(14) . . . . ?
C37A C38A C39A Sc2A 73.8(16) . . . . ?
C38A C39A C40A C31A 1(2) . . . . ?
C44A C39A C40A C31A -143.6(15) . . . . ?
Sc2A C39A C40A C31A -92.0(12) . . . . ?
C38A C39A C40A C41A 147.6(15) . . . . ?
C44A C39A C40A C41A 3(2) . . . . ?
Sc2A C39A C40A C41A 54.4(12) . . . . ?
C38A C39A C40A Sc2A 93.2(14) . . . . ?
C44A C39A C40A Sc2A -51.6(14) . . . . ?
C32A C31A C40A C39A -1(2) . . . . ?
C30A C31A C40A C39A 143.1(15) . . . . ?
C32A C31A C40A C41A -146.4(16) . . . . ?
C30A C31A C40A C41A -3(2) . . . . ?
C32A C31A C40A Sc2A -78.7(16) . . . . ?
C30A C31A C40A Sc2A 65.0(15) . . . . ?
C19A C20A C41A C40A 139.9(15) . . . . ?
C21A C20A C41A C40A -11(2) . . . . ?
Sc2A C20A C41A C40A 71.8(13) . . . . ?
C19A C20A C41A C42A 0.8(17) . . . . ?
C21A C20A C41A C42A -150.0(14) . . . . ?
Sc2A C20A C41A C42A -67.4(10) . . . . ?
C19A C20A C41A Sc2A 68.2(11) . . . . ?
C21A C20A C41A Sc2A -82.6(14) . . . . ?
C39A C40A C41A C20A -135.3(17) . . . . ?
C31A C40A C41A C20A 10(2) . . . . ?
Sc2A C40A C41A C20A -76.1(14) . . . . ?
C39A C40A C41A C42A -2(2) . . . . ?
C31A C40A C41A C42A 143.6(15) . . . . ?
Sc2A C40A C41A C42A 57.4(12) . . . . ?
C39A C40A C41A Sc2A -59.2(12) . . . . ?
C31A C40A C41A Sc2A 86.2(13) . . . . ?
C20A C41A C42A C80A 0.2(16) . . . . ?
C40A C41A C42A C80A -138.5(14) . . . . ?
Sc2A C41A C42A C80A -77.7(10) . . . . ?
C20A C41A C42A C43A 138.4(14) . . . . ?
C40A C41A C42A C43A 0(2) . . . . ?
Sc2A C41A C42A C43A 60.5(12) . . . . ?
C20A C41A C42A Sc2A 77.9(10) . . . . ?
C40A C41A C42A Sc2A -60.8(13) . . . . ?
C41A C42A C43A C44A 2(2) . . . . ?
C80A C42A C43A C44A 135.1(16) . . . . ?
Sc2A C42A C43A C44A 60.3(13) . . . . ?
C41A C42A C43A C66A -140.2(14) . . . . ?
C80A C42A C43A C66A -6.6(19) . . . . ?
Sc2A C42A C43A C66A -81.4(11) . . . . ?
C41A C42A C43A Sc2A -58.7(12) . . . . ?
C80A C42A C43A Sc2A 74.8(11) . . . . ?
C66A C43A C44A C45A -2(2) . . . . ?
C42A C43A C44A C45A -144.5(16) . . . . ?
Sc2A C43A C44A C45A -89.9(15) . . . . ?
C66A C43A C44A C39A 141.8(15) . . . . ?
C42A C43A C44A C39A -1(2) . . . . ?
Sc2A C43A C44A C39A 54.0(13) . . . . ?
C66A C43A C44A Sc2A 87.7(12) . . . . ?
C42A C43A C44A Sc2A -54.6(12) . . . . ?
C40A C39A C44A C43A -2(2) . . . . ?
C38A C39A C44A C43A -151.3(14) . . . . ?
Sc2A C39A C44A C43A -52.4(13) . . . . ?
C40A C39A C44A C45A 147.8(15) . . . . ?
C38A C39A C44A C45A -1.8(16) . . . . ?
Sc2A C39A C44A C45A 97.1(11) . . . . ?
C40A C39A C44A Sc2A 50.7(14) . . . . ?
C38A C39A C44A Sc2A -98.9(11) . . . . ?
C43A C44A C45A C67A 2(2) . . . . ?
C39A C44A C45A C67A -145.0(15) . . . . ?
Sc2A C44A C45A C67A -70.1(16) . . . . ?
C43A C44A C45A C46A 148.8(16) . . . . ?
C39A C44A C45A C46A 1.6(17) . . . . ?
Sc2A C44A C45A C46A 76.5(12) . . . . ?
C39A C38A C46A C47A 147.0(15) . . . . ?
C37A C38A C46A C47A -2(2) . . . . ?
C39A C38A C46A C45A -0.3(17) . . . . ?
C37A C38A C46A C45A -149.2(14) . . . . ?
C44A C45A C46A C47A -149.3(15) . . . . ?
C67A C45A C46A C47A -2(2) . . . . ?
C44A C45A C46A C38A -0.8(17) . . . . ?
C67A C45A C46A C38A 146.5(15) . . . . ?
C38A C46A C47A C79A -143.5(16) . . . . ?
C45A C46A C47A C79A -1(2) . . . . ?
C38A C46A C47A C48A 4(2) . . . . ?
C45A C46A C47A C48A 147.2(15) . . . . ?
C37A C36A C48A C49A 144.3(16) . . . . ?
C35A C36A C48A C49A 0.4(16) . . . . ?
C37A C36A C48A C47A -2(2) . . . . ?
C35A C36A C48A C47A -145.6(14) . . . . ?
C46A C47A C48A C49A -144.6(16) . . . . ?
C79A C47A C48A C49A 5(2) . . . . ?
C46A C47A C48A C36A -2(2) . . . . ?
C79A C47A C48A C36A 147.4(15) . . . . ?
C36A C48A C49A C50A 0.1(17) . . . . ?
C47A C48A C49A C50A 145.1(15) . . . . ?
C36A C48A C49A C77A -149.7(15) . . . . ?
C47A C48A C49A C77A -5(2) . . . . ?
C36A C48A C49A Dy1A -95.0(12) . . . . ?
C47A C48A C49A Dy1A 50.0(15) . . . . ?
C48A C49A C50A C51A -145.8(15) . . . . ?
C77A C49A C50A C51A 5(2) . . . . ?
Dy1A C49A C50A C51A -48.7(15) . . . . ?
C48A C49A C50A C35A -0.5(17) . . . . ?
C77A C49A C50A C35A 149.9(14) . . . . ?
Dy1A C49A C50A C35A 96.6(11) . . . . ?
C34A C35A C50A C49A -146.7(15) . . . . ?
C36A C35A C50A C49A 0.7(17) . . . . ?
C34A C35A C50A C51A 0(2) . . . . ?
C36A C35A C50A C51A 147.2(15) . . . . ?
C49A C50A C51A C52A 145.5(16) . . . . ?
C35A C50A C51A C52A 4(2) . . . . ?
C49A C50A C51A C75A -4(2) . . . . ?
C35A C50A C51A C75A -145.6(15) . . . . ?
C50A C51A C52A C54A -144.6(15) . . . . ?
C75A C51A C52A C54A 5(2) . . . . ?
C50A C51A C52A C53A -4(2) . . . . ?
C75A C51A C52A C53A 146.4(14) . . . . ?
C33A C34A C53A C27A -3(2) . . . . ?
C35A C34A C53A C27A 147.3(15) . . . . ?
C33A C34A C53A C52A -146.0(16) . . . . ?
C35A C34A C53A C52A 4(2) . . . . ?
C26A C27A C53A C34A -146.2(15) . . . . ?
C28A C27A C53A C34A -3(2) . . . . ?
C26A C27A C53A C52A 1.6(17) . . . . ?
C28A C27A C53A C52A 144.7(15) . . . . ?
C51A C52A C53A C34A 0(2) . . . . ?
C54A C52A C53A C34A 145.8(14) . . . . ?
C51A C52A C53A C27A -147.9(14) . . . . ?
C54A C52A C53A C27A -1.6(17) . . . . ?
C27A C26A C54A C55A 145.5(15) . . . . ?
C25A C26A C54A C55A -6(2) . . . . ?
C27A C26A C54A C52A 0.1(17) . . . . ?
C25A C26A C54A C52A -151.7(14) . . . . ?
C51A C52A C54A C55A -1(2) . . . . ?
C53A C52A C54A C55A -145.8(14) . . . . ?
C51A C52A C54A C26A 145.6(14) . . . . ?
C53A C52A C54A C26A 0.9(17) . . . . ?
C26A C54A C55A C56A 5(2) . . . . ?
C52A C54A C55A C56A 146.4(15) . . . . ?
C26A C54A C55A C74A -143.1(15) . . . . ?
C52A C54A C55A C74A -2(2) . . . . ?
C54A C55A C56A C57A -2(2) . . . . ?
C74A C55A C56A C57A 147.8(15) . . . . ?
C54A C55A C56A C58A -145.7(16) . . . . ?
C74A C55A C56A C58A 4(2) . . . . ?
C26A C25A C57A C56A 0(2) . . . . ?
C24A C25A C57A C56A -144.3(16) . . . . ?
Sc1A C25A C57A C56A -90.7(15) . . . . ?
C26A C25A C57A C14A 143.7(16) . . . . ?
C24A C25A C57A C14A 0(2) . . . . ?
Sc1A C25A C57A C14A 53.2(15) . . . . ?
C26A C25A C57A Sc1A 90.6(13) . . . . ?
C24A C25A C57A Sc1A -53.6(12) . . . . ?
C55A C56A C57A C25A -1(2) . . . . ?
C58A C56A C57A C25A 146.8(16) . . . . ?
C55A C56A C57A C14A -149.0(15) . . . . ?
C58A C56A C57A C14A -1.3(18) . . . . ?
C55A C56A C57A Sc1A -72.5(16) . . . . ?
C58A C56A C57A Sc1A 75.1(14) . . . . ?
C15A C14A C57A C25A -4(3) . . . . ?
C13A C14A C57A C25A -145.7(15) . . . . ?
Sc1A C14A C57A C25A -50.7(14) . . . . ?
C15A C14A C57A C56A 144.6(16) . . . . ?
C13A C14A C57A C56A 3.2(17) . . . . ?
Sc1A C14A C57A C56A 98.2(11) . . . . ?
C15A C14A C57A Sc1A 46.3(15) . . . . ?
C13A C14A C57A Sc1A -95.0(11) . . . . ?
C12A C13A C58A C59A 0(2) . . . . ?
C14A C13A C58A C59A 151.0(15) . . . . ?
C12A C13A C58A C56A -147.9(14) . . . . ?
C14A C13A C58A C56A 3.3(17) . . . . ?
C55A C56A C58A C13A 146.2(15) . . . . ?
C57A C56A C58A C13A -1.2(18) . . . . ?
C55A C56A C58A C59A -1(2) . . . . ?
C57A C56A C58A C59A -148.3(15) . . . . ?
C13A C58A C59A C60A 4(2) . . . . ?
C56A C58A C59A C60A 146.8(15) . . . . ?
C13A C58A C59A C73A -145.5(15) . . . . ?
C56A C58A C59A C73A -3(2) . . . . ?
C12A C11A C60A C59A -1(2) . . . . ?
C10A C11A C60A C59A -145.5(16) . . . . ?
C12A C11A C60A C61A 143.8(16) . . . . ?
C10A C11A C60A C61A -0.4(19) . . . . ?
C73A C59A C60A C11A 144.9(16) . . . . ?
C58A C59A C60A C11A -3(2) . . . . ?
C73A C59A C60A C61A 2(2) . . . . ?
C58A C59A C60A C61A -146.2(16) . . . . ?
C11A C60A C61A C71A -149.7(16) . . . . ?
C59A C60A C61A C71A -3(2) . . . . ?
C11A C60A C61A C62A 1.5(19) . . . . ?
C59A C60A C61A C62A 148.2(15) . . . . ?
C11A C60A C61A Dy1A -96.8(13) . . . . ?
C59A C60A C61A Dy1A 49.9(14) . . . . ?
C71A C61A C62A C63A 5(3) . . . . ?
C60A C61A C62A C63A -145.8(16) . . . . ?
Dy1A C61A C62A C63A -49.4(17) . . . . ?
C71A C61A C62A C10A 149.1(17) . . . . ?
C60A C61A C62A C10A -2.1(19) . . . . ?
Dy1A C61A C62A C10A 94.4(13) . . . . ?
C9A C10A C62A C61A -145.1(17) . . . . ?
C11A C10A C62A C61A 2(2) . . . . ?
C9A C10A C62A C63A -2(3) . . . . ?
C11A C10A C62A C63A 144.9(17) . . . . ?
C61A C62A C63A C69A -4(3) . . . . ?
C10A C62A C63A C69A -143.5(18) . . . . ?
C61A C62A C63A C64A 146.5(17) . . . . ?
C10A C62A C63A C64A 7(2) . . . . ?
C7A C8A C64A C65A -3.2(18) . . . . ?
C9A C8A C64A C65A 145.7(15) . . . . ?
C7A C8A C64A C63A -145.5(15) . . . . ?
C9A C8A C64A C63A 3(2) . . . . ?
C69A C63A C64A C65A 7(2) . . . . ?
C62A C63A C64A C65A -144.7(17) . . . . ?
C69A C63A C64A C8A 143.8(16) . . . . ?
C62A C63A C64A C8A -8(2) . . . . ?
C8A C64A C65A C66A 3.6(18) . . . . ?
C63A C64A C65A C66A 145.6(16) . . . . ?
C8A C64A C65A C67A -147.2(15) . . . . ?
C63A C64A C65A C67A -5(3) . . . . ?
C64A C65A C66A C7A -2.5(17) . . . . ?
C67A C65A C66A C7A 148.4(14) . . . . ?
C64A C65A C66A C43A -152.2(14) . . . . ?
C67A C65A C66A C43A -1(2) . . . . ?
C64A C65A C66A Sc2A -96.0(12) . . . . ?
C67A C65A C66A Sc2A 54.9(15) . . . . ?
C6A C7A C66A C65A -143.8(15) . . . . ?
C8A C7A C66A C65A 0.4(17) . . . . ?
C6A C7A C66A C43A 6(2) . . . . ?
C8A C7A C66A C43A 150.4(14) . . . . ?
C6A C7A C66A Sc2A -42.8(15) . . . . ?
C8A C7A C66A Sc2A 101.5(12) . . . . ?
C44A C43A C66A C65A 2(2) . . . . ?
C42A C43A C66A C65A 145.6(14) . . . . ?
Sc2A C43A C66A C65A 80.1(15) . . . . ?
C44A C43A C66A C7A -143.7(15) . . . . ?
C42A C43A C66A C7A 0(2) . . . . ?
Sc2A C43A C66A C7A -65.3(14) . . . . ?
C44A C43A C66A Sc2A -78.4(12) . . . . ?
C42A C43A C66A Sc2A 65.6(11) . . . . ?
C44A C45A C67A C65A -1(2) . . . . ?
C46A C45A C67A C65A -144.6(15) . . . . ?
C44A C45A C67A C68A 146.3(16) . . . . ?
C46A C45A C67A C68A 3(2) . . . . ?
C64A C65A C67A C45A 148.9(16) . . . . ?
C66A C65A C67A C45A 1(2) . . . . ?
C64A C65A C67A C68A 1(2) . . . . ?
C66A C65A C67A C68A -146.9(15) . . . . ?
C45A C67A C68A C69A -145.8(16) . . . . ?
C65A C67A C68A C69A 1(2) . . . . ?
C45A C67A C68A C79A -2(2) . . . . ?
C65A C67A C68A C79A 145.0(16) . . . . ?
C67A C68A C69A C63A 0(3) . . . . ?
C79A C68A C69A C63A -147.9(16) . . . . ?
C67A C68A C69A C70A 151.0(16) . . . . ?
C79A C68A C69A C70A 2.7(19) . . . . ?
C67A C68A C69A Dy1A 96.0(15) . . . . ?
C79A C68A C69A Dy1A -52.3(12) . . . . ?
C62A C63A C69A C68A 146.4(17) . . . . ?
C64A C63A C69A C68A -4(2) . . . . ?
C62A C63A C69A C70A 0(3) . . . . ?
C64A C63A C69A C70A -151.2(17) . . . . ?
C62A C63A C69A Dy1A 55.1(16) . . . . ?
C64A C63A C69A Dy1A -95.6(14) . . . . ?
C68A C69A C70A C78A -1(2) . . . . ?
C63A C69A C70A C78A 149.6(17) . . . . ?
Dy1A C69A C70A C78A 74.1(13) . . . . ?
C68A C69A C70A C71A -147.3(16) . . . . ?
C63A C69A C70A C71A 4(2) . . . . ?
Dy1A C69A C70A C71A -72.0(14) . . . . ?
C68A C69A C70A Dy1A -75.3(13) . . . . ?
C63A C69A C70A Dy1A 75.5(16) . . . . ?
C62A C61A C71A C72A -146.5(18) . . . . ?
C60A C61A C71A C72A 0(2) . . . . ?
Dy1A C61A C71A C72A -71.5(14) . . . . ?
C62A C61A C71A C70A -2(3) . . . . ?
C60A C61A C71A C70A 144.1(17) . . . . ?
Dy1A C61A C71A C70A 72.8(14) . . . . ?
C62A C61A C71A Dy1A -75.0(18) . . . . ?
C60A C61A C71A Dy1A 71.3(16) . . . . ?
C78A C70A C71A C61A -143.0(18) . . . . ?
C69A C70A C71A C61A -2(2) . . . . ?
Dy1A C70A C71A C61A -86.0(15) . . . . ?
C78A C70A C71A C72A 3(2) . . . . ?
C69A C70A C71A C72A 143.4(16) . . . . ?
Dy1A C70A C71A C72A 59.6(12) . . . . ?
C78A C70A C71A Dy1A -57.0(16) . . . . ?
C69A C70A C71A Dy1A 83.7(14) . . . . ?
C61A C71A C72A C73A 4(2) . . . . ?
C70A C71A C72A C73A -142.0(17) . . . . ?
Dy1A C71A C72A C73A -81.7(15) . . . . ?
C61A C71A C72A C76A 143.9(16) . . . . ?
C70A C71A C72A C76A -2(2) . . . . ?
Dy1A C71A C72A C76A 58.1(14) . . . . ?
C61A C71A C72A Dy1A 85.8(14) . . . . ?
C70A C71A C72A Dy1A -60.3(12) . . . . ?
C60A C59A C73A C74A -145.2(16) . . . . ?
C58A C59A C73A C74A 3(2) . . . . ?
C60A C59A C73A C72A 2(2) . . . . ?
C58A C59A C73A C72A 150.4(16) . . . . ?
C60A C59A C73A Dy1A -56.1(15) . . . . ?
C58A C59A C73A Dy1A 92.6(13) . . . . ?
C71A C72A C73A C74A 145.6(16) . . . . ?
C76A C72A C73A C74A 1.6(17) . . . . ?
Dy1A C72A C73A C74A 72.9(12) . . . . ?
C71A C72A C73A C59A -5(2) . . . . ?
C76A C72A C73A C59A -149.0(15) . . . . ?
Dy1A C72A C73A C59A -77.8(16) . . . . ?
C71A C72A C73A Dy1A 72.8(13) . . . . ?
C76A C72A C73A Dy1A -71.3(11) . . . . ?
C59A C73A C74A C75A 147.7(15) . . . . ?
C72A C73A C74A C75A -2.8(17) . . . . ?
Dy1A C73A C74A C75A 52.8(11) . . . . ?
C59A C73A C74A C55A 0(2) . . . . ?
C72A C73A C74A C55A -150.9(15) . . . . ?
Dy1A C73A C74A C55A -95.4(14) . . . . ?
C54A C55A C74A C73A 145.7(16) . . . . ?
C56A C55A C74A C73A -3(2) . . . . ?
C54A C55A C74A C75A 0(2) . . . . ?
C56A C55A C74A C75A -148.5(15) . . . . ?
C73A C74A C75A C51A -145.3(15) . . . . ?
C55A C74A C75A C51A 4(2) . . . . ?
C73A C74A C75A C76A 2.8(17) . . . . ?
C55A C74A C75A C76A 152.3(13) . . . . ?
C73A C74A C75A Dy1A -52.8(11) . . . . ?
C55A C74A C75A Dy1A 96.7(13) . . . . ?
C52A C51A C75A C74A -7(2) . . . . ?
C50A C51A C75A C74A 143.8(15) . . . . ?
C52A C51A C75A C76A -151.0(14) . . . . ?
C50A C51A C75A C76A 0(2) . . . . ?
C52A C51A C75A Dy1A -94.5(12) . . . . ?
C50A C51A C75A Dy1A 56.3(14) . . . . ?
C73A C72A C76A C77A 141.8(16) . . . . ?
C71A C72A C76A C77A -2(2) . . . . ?
Dy1A C72A C76A C77A 57.5(15) . . . . ?
C73A C72A C76A C75A 0.1(16) . . . . ?
C71A C72A C76A C75A -143.6(15) . . . . ?
Dy1A C72A C76A C75A -84.2(10) . . . . ?
C73A C72A C76A Dy1A 84.3(11) . . . . ?
C71A C72A C76A Dy1A -59.4(14) . . . . ?
C74A C75A C76A C77A -144.2(15) . . . . ?
C51A C75A C76A C77A 4(2) . . . . ?
Dy1A C75A C76A C77A -71.0(13) . . . . ?
C74A C75A C76A C72A -1.7(16) . . . . ?
C51A C75A C76A C72A 146.8(14) . . . . ?
Dy1A C75A C76A C72A 71.4(10) . . . . ?
C74A C75A C76A Dy1A -73.1(11) . . . . ?
C51A C75A C76A Dy1A 75.4(14) . . . . ?
C72A C76A C77A C78A 6(2) . . . . ?
C75A C76A C77A C78A 141.5(16) . . . . ?
Dy1A C76A C77A C78A 62.4(14) . . . . ?
C72A C76A C77A C49A -139.4(16) . . . . ?
C75A C76A C77A C49A -4(2) . . . . ?
Dy1A C76A C77A C49A -82.9(13) . . . . ?
C72A C76A C77A Dy1A -56.5(14) . . . . ?
C75A C76A C77A Dy1A 79.1(13) . . . . ?
C48A C49A C77A C78A 0(2) . . . . ?
C50A C49A C77A C78A -145.9(16) . . . . ?
Dy1A C49A C77A C78A -74.3(13) . . . . ?
C48A C49A C77A C76A 145.8(16) . . . . ?
C50A C49A C77A C76A 0(2) . . . . ?
Dy1A C49A C77A C76A 71.3(12) . . . . ?
C48A C49A C77A Dy1A 74.5(15) . . . . ?
C50A C49A C77A Dy1A -71.7(15) . . . . ?
C76A C77A C78A C70A -6(3) . . . . ?
C49A C77A C78A C70A 139.8(17) . . . . ?
Dy1A C77A C78A C70A 55.3(16) . . . . ?
C76A C77A C78A C79A -142.2(16) . . . . ?
C49A C77A C78A C79A 3(2) . . . . ?
Dy1A C77A C78A C79A -81.2(14) . . . . ?
C76A C77A C78A Dy1A -61.0(13) . . . . ?
C49A C77A C78A Dy1A 84.4(13) . . . . ?
C69A C70A C78A C77A -141.8(17) . . . . ?
C71A C70A C78A C77A 1(3) . . . . ?
Dy1A C70A C78A C77A -55.0(16) . . . . ?
C69A C70A C78A C79A -1(2) . . . . ?
C71A C70A C78A C79A 142.4(16) . . . . ?
Dy1A C70A C78A C79A 86.0(12) . . . . ?
C69A C70A C78A Dy1A -86.8(13) . . . . ?
C71A C70A C78A Dy1A 56.5(15) . . . . ?
C46A C47A C79A C78A 146.7(17) . . . . ?
C48A C47A C79A C78A -2(2) . . . . ?
C46A C47A C79A C68A 1(2) . . . . ?
C48A C47A C79A C68A -147.0(15) . . . . ?
C46A C47A C79A Dy1A 91.4(15) . . . . ?
C48A C47A C79A Dy1A -57.2(13) . . . . ?
C77A C78A C79A C47A -3(2) . . . . ?
C70A C78A C79A C47A -145.3(17) . . . . ?
Dy1A C78A C79A C47A -72.8(16) . . . . ?
C77A C78A C79A C68A 145.2(16) . . . . ?
C70A C78A C79A C68A 2.5(19) . . . . ?
Dy1A C78A C79A C68A 75.0(13) . . . . ?
C77A C78A C79A Dy1A 70.3(14) . . . . ?
C70A C78A C79A Dy1A -72.5(12) . . . . ?
C69A C68A C79A C47A 147.8(15) . . . . ?
C67A C68A C79A C47A 0(2) . . . . ?
C69A C68A C79A C78A -3.3(19) . . . . ?
C67A C68A C79A C78A -151.2(16) . . . . ?
C69A C68A C79A Dy1A 52.7(12) . . . . ?
C67A C68A C79A Dy1A -95.2(15) . . . . ?
C18A C19A C80A C6A 4(2) . . . . ?
C20A C19A C80A C6A -149.0(13) . . . . ?
Sc2A C19A C80A C6A -94.4(12) . . . . ?
C18A C19A C80A C42A 155.0(13) . . . . ?
C20A C19A C80A C42A 1.5(15) . . . . ?
Sc2A C19A C80A C42A 56.1(9) . . . . ?
C18A C19A C80A Sc2A 98.9(13) . . . . ?
C20A C19A C80A Sc2A -54.6(10) . . . . ?
C7A C6A C80A C19A 143.5(14) . . . . ?
C5A C6A C80A C19A -5.8(19) . . . . ?
C7A C6A C80A C42A -2(2) . . . . ?
C5A C6A C80A C42A -151.2(14) . . . . ?
C7A C6A C80A Sc2A 57.8(14) . . . . ?
C5A C6A C80A Sc2A -91.6(13) . . . . ?
C41A C42A C80A C19A -1.0(16) . . . . ?
C43A C42A C80A C19A -140.2(13) . . . . ?
Sc2A C42A C80A C19A -70.2(11) . . . . ?
C41A C42A C80A C6A 147.1(14) . . . . ?
C43A C42A C80A C6A 8(2) . . . . ?
Sc2A C42A C80A C6A 77.9(14) . . . . ?
C41A C42A C80A Sc2A 69.2(10) . . . . ?
C43A C42A C80A Sc2A -70.0(11) . . . . ?
C18P N2P C1P C2P 179.7(12) . . . . ?
Ni1P N2P C1P C2P -2.9(18) . . . . ?
C18P N2P C1P C20P -2.5(13) . . . . ?
Ni1P N2P C1P C20P 174.9(9) . . . . ?
N2P C1P C2P C3P 5(2) . . . . ?
C20P C1P C2P C3P -172.9(12) . . . . ?
C1P C2P C3P N1P -3(2) . . . . ?
C1P C2P C3P C4P 173.5(12) . . . . ?
C6P N1P C3P C2P 177.0(12) . . . . ?
Ni1P N1P C3P C2P -0.4(18) . . . . ?
C6P N1P C3P C4P 0.0(13) . . . . ?
Ni1P N1P C3P C4P -177.3(8) . . . . ?
C2P C3P C4P C5P -176.6(12) . . . . ?
N1P C3P C4P C5P 0.4(14) . . . . ?
C2P C3P C4P C35P 0(2) . . . . ?
N1P C3P C4P C35P 176.6(11) . . . . ?
C3P C4P C5P C6P -0.6(14) . . . . ?
C35P C4P C5P C6P -176.5(12) . . . . ?
C3P C4P C5P C33P 176.0(12) . . . . ?
C35P C4P C5P C33P 0(2) . . . . ?
C3P N1P C6P C7P 179.8(12) . . . . ?
Ni1P N1P C6P C7P -2.9(19) . . . . ?
C3P N1P C6P C5P -0.4(14) . . . . ?
Ni1P N1P C6P C5P 176.9(8) . . . . ?
C4P C5P C6P N1P 0.7(15) . . . . ?
C33P C5P C6P N1P -176.2(11) . . . . ?
C4P C5P C6P C7P -179.6(12) . . . . ?
C33P C5P C6P C7P 3.6(19) . . . . ?
N1P C6P C7P C8P 3(2) . . . . ?
C5P C6P C7P C8P -177.0(12) . . . . ?
C11P N4P C8P C7P 178.5(12) . . . . ?
Ni1P N4P C8P C7P 1.0(19) . . . . ?
C11P N4P C8P C9P 0.1(14) . . . . ?
Ni1P N4P C8P C9P -177.4(8) . . . . ?
C6P C7P C8P N4P -2(2) . . . . ?
C6P C7P C8P C9P 176.6(12) . . . . ?
N4P C8P C9P C10P 0.3(15) . . . . ?
C7P C8P C9P C10P -178.2(11) . . . . ?
N4P C8P C9P C31P 176.5(11) . . . . ?
C7P C8P C9P C31P -2.0(19) . . . . ?
C8P C9P C10P C11P -0.5(14) . . . . ?
C31P C9P C10P C11P -176.6(12) . . . . ?
C8P C9P C10P C29P 175.4(12) . . . . ?
C31P C9P C10P C29P -1(2) . . . . ?
C8P N4P C11P C12P -179.7(12) . . . . ?
Ni1P N4P C11P C12P -2.2(18) . . . . ?
C8P N4P C11P C10P -0.4(13) . . . . ?
Ni1P N4P C11P C10P 177.1(8) . . . . ?
C9P C10P C11P N4P 0.6(14) . . . . ?
C29P C10P C11P N4P -175.5(11) . . . . ?
C9P C10P C11P C12P 179.9(12) . . . . ?
C29P C10P C11P C12P 4(2) . . . . ?
N4P C11P C12P C13P 2(2) . . . . ?
C10P C11P C12P C13P -177.0(12) . . . . ?
C16P N3P C13P C12P 179.2(12) . . . . ?
Ni1P N3P C13P C12P -1.4(19) . . . . ?
C16P N3P C13P C14P 0.2(14) . . . . ?
Ni1P N3P C13P C14P 179.6(9) . . . . ?
C11P C12P C13P N3P 0(2) . . . . ?
C11P C12P C13P C14P 178.5(12) . . . . ?
N3P C13P C14P C15P -0.6(15) . . . . ?
C12P C13P C14P C15P -179.6(12) . . . . ?
N3P C13P C14P C27P 178.5(12) . . . . ?
C12P C13P C14P C27P 0(2) . . . . ?
C13P C14P C15P C16P 0.7(14) . . . . ?
C27P C14P C15P C16P -178.3(13) . . . . ?
C13P C14P C15P C25P 176.9(13) . . . . ?
C27P C14P C15P C25P -2(2) . . . . ?
C13P N3P C16P C17P -177.0(12) . . . . ?
Ni1P N3P C16P C17P 3.6(19) . . . . ?
C13P N3P C16P C15P 0.3(14) . . . . ?
Ni1P N3P C16P C15P -179.1(9) . . . . ?
C14P C15P C16P N3P -0.7(15) . . . . ?
C25P C15P C16P N3P -177.1(12) . . . . ?
C14P C15P C16P C17P 176.6(12) . . . . ?
C25P C15P C16P C17P 0(2) . . . . ?
N3P C16P C17P C18P 1(2) . . . . ?
C15P C16P C17P C18P -176.4(12) . . . . ?
C16P C17P C18P N2P -5(2) . . . . ?
C16P C17P C18P C19P 175.4(12) . . . . ?
C1P N2P C18P C17P -177.2(13) . . . . ?
Ni1P N2P C18P C17P 5.4(19) . . . . ?
C1P N2P C18P C19P 2.3(13) . . . . ?
Ni1P N2P C18P C19P -175.1(9) . . . . ?
C17P C18P C19P C20P 178.1(12) . . . . ?
N2P C18P C19P C20P -1.4(15) . . . . ?
C17P C18P C19P C23P -7(2) . . . . ?
N2P C18P C19P C23P 173.4(11) . . . . ?
C18P C19P C20P C1P -0.2(14) . . . . ?
C23P C19P C20P C1P -174.5(13) . . . . ?
C18P C19P C20P C21P 177.0(12) . . . . ?
C23P C19P C20P C21P 3(2) . . . . ?
C2P C1P C20P C19P 179.5(13) . . . . ?
N2P C1P C20P C19P 1.7(15) . . . . ?
C2P C1P C20P C21P 2(2) . . . . ?
N2P C1P C20P C21P -175.6(11) . . . . ?
C19P C20P C21P C22P -104.3(16) . . . . ?
C1P C20P C21P C22P 72.5(15) . . . . ?
C20P C19P C23P C24P 97.4(17) . . . . ?
C18P C19P C23P C24P -76.0(15) . . . . ?
C14P C15P C25P C26P -97.1(17) . . . . ?
C16P C15P C25P C26P 78.4(16) . . . . ?
C15P C14P C27P C28P 104.1(17) . . . . ?
C13P C14P C27P C28P -74.8(16) . . . . ?
C9P C10P C29P C30P -95.1(16) . . . . ?
C11P C10P C29P C30P 80.1(17) . . . . ?
C10P C9P C31P C32P 97.5(15) . . . . ?
C8P C9P C31P C32P -77.9(15) . . . . ?
C4P C5P C33P C34P -100.5(16) . . . . ?
C6P C5P C33P C34P 75.6(15) . . . . ?
C5P C4P C35P C36P 100.9(16) . . . . ?
C3P C4P C35P C36P -74.4(16) . . . . ?
C6S C1S C2S C3S 0.0 . . . . ?
C1S C2S C3S C4S 0.0 . . . . ?
C2S C3S C4S C5S 0.0 . . . . ?
C3S C4S C5S C6S 0.0 . . . . ?
C4S C5S C6S C1S 0.0 . . . . ?
C2S C1S C6S C5S 0.0 . . . . ?
C12S C7S C8S C9S 0.0 . . . . ?
C13S C7S C8S C9S -178.7(13) . . . . ?
C7S C8S C9S C10S 0.0 . . . . ?
C8S C9S C10S C11S 0.0 . . . . ?
C9S C10S C11S C12S 0.0 . . . . ?
C10S C11S C12S C7S 0.0 . . . . ?
C8S C7S C12S C11S 0.0 . . . . ?
C13S C7S C12S C11S 178.7(12) . . . . ?
C19S C14S C15S C16S 0.0 . . . . ?
C20S C14S C15S C16S 176(4) . . . . ?
C14S C15S C16S C17S 0.0 . . . . ?
C15S C16S C17S C18S 0.0 . . . . ?
C16S C17S C18S C19S 0.0 . . . . ?
C17S C18S C19S C14S 0.0 . . . . ?
C15S C14S C19S C18S 0.0 . . . . ?
C20S C14S C19S C18S -176(3) . . . . ?

_refine_diff_density_max         4.861
_refine_diff_density_min         -2.160
_refine_diff_density_rms         0.267

_shelx_res_file                  
;
TITL DySc2N@Ih(7)-C80/Ni(OEP)/toluene/benzene in P-1
    shelx.res
    created by SHELXL-2016/6 at 15:33:09 on 18-Nov-2017
CELL  0.89600  14.5700  14.6800  20.2800   83.730   84.160   60.600
ZERR     2.00   0.0029   0.0029   0.0041    0.030    0.030    0.030
LATT   1
SFAC  C    N    SC   DY   NI   H
DISP C 0.006 0.003 19.901
DISP Dy -0.385 6.533 33031.913
DISP H -0 0 0.633
DISP N 0.011 0.005 36.264
DISP Ni 0.251 1.696 8276.448
DISP Sc 0.346 0.598 3027.605
UNIT  258.57 10 4 2 2 116.57
MERG   2
SIMU C7S > C12S
SIMU 0.008 0.016 C1A > C80A
SIMU 0.001 0.002 N1P > C36P
EADP C1S C2S C3S C4S C5S C6S C14S C15S C16S C17S C18S C19S C20S
ISOR 0.001 0.002 Sc1B
ISOR 0.0005 0.001 Ni1P
ISOR 0.001 0.002 C33A
RTAB BOND Ni1P C19A
FMAP   2
PLAN   20
ACTA
BOND   $H
CONF
LIST   6
L.S.  10
WGHT    0.194800  183.834900
EXTI    0.037449
FVAR       0.19089   0.71589   0.81658
PART    1
DY1A  4    0.745784    0.743892    0.366464    31.00000    0.05331    0.05061 =
         0.02696    0.00159   -0.00469   -0.04089
SC1A  3    0.520457    0.780130    0.282830    31.00000    0.02052    0.02970 =
         0.04264    0.00232   -0.00705   -0.00980
SC2A  3    0.730634    0.549821    0.279296    11.00000    0.03729    0.01448 =
         0.03623   -0.00719    0.00135   -0.00463
N1    2    0.671788    0.690210    0.311777    11.00000    0.02248    0.01330 =
         0.01586   -0.00523    0.00548   -0.00773
PART    2
DY1B  4    0.542558    0.815425    0.293992   -31.00000    0.01600    0.01913 =
         0.04496    0.00393    0.00001    0.00253
SC1B  3    0.718174    0.725642    0.393593   -31.00000    0.01196    0.01340 =
         0.01020   -0.00404   -0.00231   -0.00487
PART   1
C1A   1    0.574762    0.739136    0.127769    11.00000    0.03075    0.04250 =
         0.01486    0.00067   -0.00275   -0.01133
C2A   1    0.526566    0.845984    0.143963    11.00000    0.02990    0.03967 =
         0.02249    0.00846   -0.00385   -0.00522
C3A   1    0.608119    0.873379    0.139723    11.00000    0.03135    0.03382 =
         0.02355    0.01397    0.00320   -0.00553
C4A   1    0.706915    0.783580    0.118787    11.00000    0.02995    0.03817 =
         0.01862    0.01114    0.00623   -0.00802
C5A   1    0.683155    0.698264    0.113782    11.00000    0.03265    0.04011 =
         0.01518   -0.00069    0.00229   -0.00896
C6A   1    0.762419    0.593311    0.129002    11.00000    0.03326    0.03879 =
         0.01831   -0.00829    0.00550   -0.01129
C7A   1    0.860655    0.571737    0.147869    11.00000    0.02667    0.04010 =
         0.02189   -0.00884    0.00880   -0.00525
C8A   1    0.881547    0.658033    0.155198    11.00000    0.02334    0.03947 =
         0.02409    0.00512    0.01348   -0.00875
C9A   1    0.801383    0.768245    0.141296    11.00000    0.02685    0.03954 =
         0.02463    0.01164    0.01285   -0.01370
C10A  1    0.801702    0.840265    0.180541    11.00000    0.02963    0.03511 =
         0.03873    0.01365    0.00977   -0.01580
C11A  1    0.702536    0.931210    0.199607    11.00000    0.03432    0.02597 =
         0.04384    0.01395    0.00592   -0.01646
C12A  1    0.607340    0.944195    0.181729    11.00000    0.03139    0.02471 =
         0.03697    0.01869    0.00599   -0.01129
C13A  1    0.516755    0.990751    0.226845    11.00000    0.02803    0.01793 =
         0.03922    0.01526    0.00637   -0.00717
C14A  1    0.428571    0.968091    0.230798    11.00000    0.02373    0.02425 =
         0.03492    0.00904    0.00136   -0.00371
C15A  1    0.434353    0.891999    0.189864    11.00000    0.02602    0.03785 =
         0.02852    0.00566   -0.00491   -0.00404
C16A  1    0.392544    0.825155    0.216983    11.00000    0.01981    0.03638 =
         0.02577    0.00066   -0.00321   -0.00618
C17A  1    0.443818    0.717821    0.205612    11.00000    0.02619    0.04114 =
         0.02546   -0.00512   -0.00481   -0.01161
C18A  1    0.539338    0.669125    0.161501    11.00000    0.02989    0.04188 =
         0.01892   -0.00671   -0.00292   -0.01301
C19A  1    0.612956    0.564951    0.175953    11.00000    0.03467    0.03188 =
         0.02177   -0.01099   -0.00061   -0.01947
C20A  1    0.605289    0.502058    0.231511    11.00000    0.03598    0.03037 =
         0.03192   -0.01223    0.00210   -0.01762
C21A  1    0.517375    0.547635    0.280498    11.00000    0.02734    0.02895 =
         0.03338   -0.00661    0.00038   -0.01939
C22A  1    0.440052    0.655352    0.262605    11.00000    0.02112    0.03498 =
         0.02904   -0.00605   -0.00255   -0.01713
C23A  1    0.380586    0.725748    0.314882    11.00000    0.01672    0.02872 =
         0.02332    0.00369    0.00394   -0.01403
C24A  1    0.349094    0.832400    0.286507    11.00000    0.01708    0.03045 =
         0.02752    0.00022   -0.00261   -0.00545
C25A  1    0.350900    0.904917    0.329614    11.00000    0.01942    0.02984 =
         0.03130   -0.00297    0.00029   -0.00495
C26A  1    0.375692    0.867651    0.398387    11.00000    0.02005    0.03149 =
         0.02454   -0.00524    0.00995   -0.00818
C27A  1    0.397320    0.765895    0.424858    11.00000    0.02064    0.03106 =
         0.02037    0.00105    0.01288   -0.01304
C28A  1    0.405569    0.690535    0.381764    11.00000    0.02211    0.03112 =
         0.02598    0.00470    0.00531   -0.01428
C29A  1    0.477297    0.585783    0.397701    11.00000    0.02588    0.02906 =
         0.03005    0.00482    0.00627   -0.01715
C30A  1    0.533880    0.514070    0.346485    11.00000    0.02899    0.02662 =
         0.03496   -0.00006    0.00225   -0.01852
C31A  1    0.640035    0.438161    0.367456    11.00000    0.03126    0.02180 =
         0.03959    0.00408    0.00387   -0.01669
C32A  1    0.646427    0.465543    0.429644    11.00000    0.03085    0.02546 =
         0.03824    0.00868    0.00300   -0.01459
C33A  1    0.548828    0.555236    0.450649    11.00000    0.02921    0.02938 =
         0.02917   -0.00088   -0.00070   -0.01438
C34A  1    0.549161    0.627750    0.489376    11.00000    0.02954    0.03829 =
         0.01987    0.00455    0.00754   -0.01379
C35A  1    0.644452    0.611050    0.511920    11.00000    0.03022    0.04147 =
         0.01620    0.00751    0.00231   -0.01405
C36A  1    0.744108    0.517643    0.493193    11.00000    0.02910    0.04060 =
         0.02196    0.01222   -0.00002   -0.01073
C37A  1    0.745797    0.448322    0.450665    11.00000    0.02909    0.03044 =
         0.03210    0.01423    0.00188   -0.01002
C38A  1    0.833712    0.402099    0.403232    11.00000    0.02787    0.02266 =
         0.03497    0.01128    0.00467   -0.00588
C39A  1    0.822064    0.376639    0.340109    11.00000    0.03398    0.01642 =
         0.03828    0.00682    0.00511   -0.00572
C40A  1    0.725252    0.393037    0.320751    11.00000    0.03477    0.01771 =
         0.03569    0.00364    0.00704   -0.01336
C41A  1    0.705396    0.419509    0.250334    11.00000    0.03753    0.02412 =
         0.03410   -0.00691    0.00508   -0.01390
C42A  1    0.783523    0.430749    0.204046    11.00000    0.03377    0.02256 =
         0.03009   -0.01213    0.00662   -0.01028
C43A  1    0.882732    0.415908    0.228401    11.00000    0.02999    0.02290 =
         0.03352   -0.00753    0.00962   -0.00443
C44A  1    0.902144    0.389119    0.294329    11.00000    0.02916    0.01752 =
         0.03606    0.00136    0.00698   -0.00025
C45A  1    0.954923    0.424111    0.331237    11.00000    0.01979    0.02073 =
         0.03157    0.00704    0.00526   -0.00060
C46A  1    0.913330    0.431591    0.399660    11.00000    0.02212    0.02790 =
         0.03374    0.00885   -0.00032   -0.00365
C47A  1    0.910096    0.506978    0.439197    11.00000    0.02113    0.03943 =
         0.02624    0.00803   -0.00540   -0.00462
C48A  1    0.822722    0.550281    0.489038    11.00000    0.02315    0.04402 =
         0.02104    0.01265   -0.00180   -0.01206
C49A  1    0.776487    0.655586    0.504337    11.00000    0.02859    0.04742 =
         0.01884    0.00319   -0.00095   -0.01601
C50A  1    0.666478    0.693773    0.518924    11.00000    0.03194    0.04382 =
         0.01642   -0.00242    0.00094   -0.01495
C51A  1    0.589565    0.799426    0.502352    11.00000    0.03750    0.03913 =
         0.02219   -0.01316    0.00328   -0.01355
C52A  1    0.489936    0.821601    0.483292    11.00000    0.03038    0.03532 =
         0.02086   -0.01151    0.00767   -0.01369
C53A  1    0.470066    0.735245    0.477122    11.00000    0.02742    0.03489 =
         0.01919   -0.00017    0.01174   -0.01341
C54A  1    0.431778    0.904086    0.433565    11.00000    0.02730    0.03083 =
         0.02843   -0.01441    0.00989   -0.00735
C55A  1    0.473136    0.966529    0.403339    11.00000    0.03158    0.02660 =
         0.03700   -0.01466    0.00822   -0.00858
C56A  1    0.451221    1.002671    0.335909    11.00000    0.02745    0.02176 =
         0.04134   -0.00621    0.00407   -0.00336
C57A  1    0.390609    0.972260    0.300611    11.00000    0.02336    0.02517 =
         0.03901   -0.00170    0.00197   -0.00373
C58A  1    0.527786    1.015389    0.290491    11.00000    0.03179    0.01816 =
         0.04715   -0.00065    0.00447   -0.00793
C59A  1    0.628651    0.994054    0.310543    11.00000    0.03826    0.02010 =
         0.05067   -0.00364    0.00599   -0.01755
C60A  1    0.713752    0.954477    0.262757    11.00000    0.03588    0.02388 =
         0.04850    0.00533    0.00795   -0.02023
C61A  1    0.818198    0.880140    0.286009    11.00000    0.03301    0.02972 =
         0.04832   -0.00031    0.00486   -0.02288
C62A  1    0.872142    0.811679    0.233850    11.00000    0.02745    0.03558 =
         0.04482    0.00508    0.00766   -0.02098
C63A  1    0.944772    0.704381    0.250569    11.00000    0.01967    0.03634 =
         0.03822    0.00021    0.00923   -0.01557
C64A  1    0.953559    0.626966    0.207353    11.00000    0.01736    0.03482 =
         0.02954    0.00167    0.01267   -0.00952
C65A  1    0.971580    0.526759    0.233889    11.00000    0.01509    0.02740 =
         0.02598    0.00044    0.01223   -0.00513
C66A  1    0.918989    0.489788    0.198057    11.00000    0.02283    0.02879 =
         0.02570   -0.00787    0.01425   -0.00262
C67A  1    0.990263    0.495112    0.302412    11.00000    0.01436    0.02951 =
         0.02952    0.00247    0.00580   -0.00345
C68A  1    0.988433    0.568976    0.343633    11.00000    0.01504    0.03610 =
         0.03165    0.00136    0.00207   -0.00958
C69A  1    0.966735    0.669639    0.318195    11.00000    0.01528    0.03858 =
         0.03421   -0.00161    0.00372   -0.01570
C70A  1    0.917348    0.741162    0.371886    11.00000    0.02569    0.04243 =
         0.03824   -0.00618   -0.00227   -0.01770
C71A  1    0.838447    0.850362    0.352709    11.00000    0.03059    0.03463 =
         0.04451   -0.00468    0.00097   -0.02167
C72A  1    0.750819    0.896313    0.400912    11.00000    0.03596    0.03628 =
         0.04449   -0.01267   -0.00070   -0.01845
C73A  1    0.647010    0.963998    0.378935    11.00000    0.03914    0.02713 =
         0.04647   -0.01405    0.00320   -0.01685
C74A  1    0.573110    0.950344    0.423513    11.00000    0.03571    0.02648 =
         0.03841   -0.01775    0.00593   -0.01357
C75A  1    0.627223    0.869698    0.473968    11.00000    0.03527    0.03805 =
         0.03124   -0.01885    0.00510   -0.01375
C76A  1    0.743469    0.833039    0.462436    11.00000    0.03162    0.04215 =
         0.03514   -0.01643   -0.00067   -0.01922
C77A  1    0.818042    0.727393    0.475014    11.00000    0.02929    0.04725 =
         0.03018   -0.00559   -0.00448   -0.01747
C78A  1    0.906469    0.684644    0.430619    11.00000    0.02744    0.04716 =
         0.03324   -0.00276   -0.00288   -0.01695
C79A  1    0.948131    0.576503    0.413353    11.00000    0.01884    0.04027 =
         0.02608    0.00311   -0.00252   -0.01304
C80A  1    0.724665    0.522278    0.158637    11.00000    0.03612    0.02997 =
         0.02120   -0.00845    0.00548   -0.01542
NI1P  5    0.509763    0.522023    0.079932    11.00000    0.00855    0.00776 =
         0.00685    0.00295    0.00318   -0.00388
N1P   2    0.641677    0.390216    0.084565    11.00000    0.01611    0.01353 =
         0.01503    0.00149    0.00155   -0.00653
N2P   2    0.446460    0.469543    0.152265    11.00000    0.01577    0.01398 =
         0.01390    0.00177    0.00278   -0.00709
N3P   2    0.377866    0.656698    0.077465    11.00000    0.01597    0.01452 =
         0.01525    0.00088    0.00313   -0.00621
N4P   2    0.576162    0.577278    0.011042    11.00000    0.01586    0.01351 =
         0.01415    0.00223    0.00300   -0.00746
C1P   1    0.491064    0.372932    0.187374    11.00000    0.01597    0.01379 =
         0.01412    0.00204    0.00251   -0.00713
C2P   1    0.591862    0.293004    0.173753    11.00000    0.01607    0.01348 =
         0.01442    0.00203    0.00190   -0.00702
AFIX  43
H2P   6    0.613126    0.228994    0.197994    11.00000   -1.20000
AFIX   0
C3P   1    0.662194    0.301154    0.127493    11.00000    0.01629    0.01369 =
         0.01510    0.00164    0.00150   -0.00647
C4P   1    0.771413    0.220546    0.117917    11.00000    0.01682    0.01417 =
         0.01607    0.00161    0.00132   -0.00581
C5P   1    0.817311    0.259637    0.070277    11.00000    0.01683    0.01430 =
         0.01656    0.00145    0.00156   -0.00564
C6P   1    0.736535    0.364258    0.049537    11.00000    0.01633    0.01383 =
         0.01551    0.00144    0.00176   -0.00629
C7P   1    0.756247    0.427804    0.000302    11.00000    0.01613    0.01380 =
         0.01497    0.00154    0.00231   -0.00685
AFIX  43
H7P   6    0.822380    0.402066   -0.021871    11.00000   -1.20000
AFIX   0
C8P   1    0.677786    0.529060   -0.015719    11.00000    0.01597    0.01378 =
         0.01444    0.00194    0.00282   -0.00738
C9P   1    0.699437    0.597234   -0.064049    11.00000    0.01637    0.01441 =
         0.01461    0.00243    0.00308   -0.00728
C10P  1    0.607166    0.691319   -0.066652    11.00000    0.01643    0.01412 =
         0.01456    0.00285    0.00294   -0.00743
C11P  1    0.532476    0.676673   -0.020299    11.00000    0.01609    0.01386 =
         0.01437    0.00230    0.00293   -0.00726
C12P  1    0.429027    0.754816   -0.008513    11.00000    0.01629    0.01422 =
         0.01486    0.00171    0.00289   -0.00668
AFIX  43
H12P  6    0.406576    0.818413   -0.033440    11.00000   -1.20000
AFIX   0
C13P  1    0.357625    0.745030    0.037175    11.00000    0.01637    0.01464 =
         0.01559    0.00102    0.00296   -0.00606
C14P  1    0.252204    0.829328    0.048415    11.00000    0.01692    0.01543 =
         0.01684    0.00059    0.00304   -0.00522
C15P  1    0.205415    0.791126    0.097000    11.00000    0.01691    0.01568 =
         0.01675    0.00060    0.00304   -0.00499
C16P  1    0.284911    0.683904    0.114832    11.00000    0.01614    0.01490 =
         0.01550    0.00083    0.00308   -0.00603
C17P  1    0.269375    0.620128    0.165048    11.00000    0.01587    0.01470 =
         0.01474    0.00123    0.00312   -0.00656
AFIX  43
H17P  6    0.203218    0.645637    0.187168    11.00000   -1.20000
AFIX   0
C18P  1    0.346190    0.521801    0.183702    11.00000    0.01588    0.01450 =
         0.01419    0.00160    0.00307   -0.00681
C19P  1    0.331891    0.457831    0.239749    11.00000    0.01616    0.01475 =
         0.01421    0.00208    0.00312   -0.00671
C20P  1    0.422091    0.366579    0.241207    11.00000    0.01619    0.01429 =
         0.01422    0.00227    0.00290   -0.00704
C21P  1    0.451823    0.275154    0.289963    11.00000    0.01663    0.01451 =
         0.01437    0.00284    0.00330   -0.00677
AFIX  23
H21A  6    0.482992    0.211867    0.266189    11.00000   -1.20000
H21B  6    0.388529    0.281157    0.314422    11.00000   -1.20000
AFIX   0
C22P  1    0.531090    0.264593    0.340220    11.00000    0.01787    0.01466 =
         0.01430    0.00416    0.00418   -0.00637
AFIX  33
H22A  6    0.547217    0.204184    0.370365    11.00000   -1.50000
H22B  6    0.594717    0.256876    0.316505    11.00000   -1.50000
H22C  6    0.500196    0.326209    0.364767    11.00000   -1.50000
AFIX   0
C23P  1    0.235570    0.498235    0.287180    11.00000    0.01656    0.01566 =
         0.01451    0.00220    0.00328   -0.00602
AFIX  23
H23A  6    0.232134    0.439089    0.311321    11.00000   -1.20000
H23B  6    0.173005    0.536814    0.261829    11.00000   -1.20000
AFIX   0
C24P  1    0.235221    0.569068    0.336735    11.00000    0.01749    0.01801 =
         0.01514    0.00198    0.00338   -0.00473
AFIX  33
H24A  6    0.172430    0.592286    0.365475    11.00000   -1.50000
H24B  6    0.296083    0.530932    0.362759    11.00000   -1.50000
H24C  6    0.236931    0.628695    0.313249    11.00000   -1.50000
AFIX   0
C25P  1    0.098050    0.845202    0.130748    11.00000    0.01777    0.01687 =
         0.01786    0.00054    0.00310   -0.00368
AFIX  23
H25A  6    0.069800    0.797059    0.137793    11.00000   -1.20000
H25B  6    0.051963    0.904154    0.101901    11.00000   -1.20000
AFIX   0
C26P  1    0.097850    0.884032    0.196494    11.00000    0.02015    0.01941 =
         0.02043    0.00012    0.00376   -0.00106
AFIX  33
H26A  6    0.027141    0.918012    0.215949    11.00000   -1.50000
H26B  6    0.142062    0.825862    0.225679    11.00000   -1.50000
H26C  6    0.124221    0.932982    0.189778    11.00000   -1.50000
AFIX   0
C27P  1    0.208503    0.936342    0.012712    11.00000    0.01759    0.01591 =
         0.01814    0.00044    0.00321   -0.00455
AFIX  23
H27A  6    0.132188    0.972111    0.019016    11.00000   -1.20000
H27B  6    0.226327    0.928605   -0.034491    11.00000   -1.20000
AFIX   0
C28P  1    0.250747    1.005160    0.036926    11.00000    0.01945    0.01708 =
         0.02153    0.00019    0.00371   -0.00371
AFIX  33
H28A  6    0.220204    1.072207    0.012436    11.00000   -1.50000
H28B  6    0.231956    1.014631    0.083407    11.00000   -1.50000
H28C  6    0.326143    0.971103    0.029874    11.00000   -1.50000
AFIX   0
C29P  1    0.587623    0.791395   -0.104925    11.00000    0.01708    0.01443 =
         0.01505    0.00355    0.00265   -0.00722
AFIX  23
H29A  6    0.516919    0.826265   -0.120816    11.00000   -1.20000
H29B  6    0.637088    0.775905   -0.143317    11.00000   -1.20000
AFIX   0
C30P  1    0.599429    0.864825   -0.062800    11.00000    0.01885    0.01540 =
         0.01678    0.00496    0.00187   -0.00676
AFIX  33
H30A  6    0.586305    0.928114   -0.089061    11.00000   -1.50000
H30B  6    0.549652    0.881415   -0.025192    11.00000   -1.50000
H30C  6    0.669749    0.831085   -0.047679    11.00000   -1.50000
AFIX   0
C31P  1    0.805716    0.569565   -0.099839    11.00000    0.01675    0.01540 =
         0.01505    0.00252    0.00339   -0.00700
AFIX  23
H31A  6    0.795435    0.616822   -0.139156    11.00000   -1.20000
H31B  6    0.837856    0.498820   -0.114019    11.00000   -1.20000
AFIX   0
C32P  1    0.880385    0.577267   -0.054632    11.00000    0.01775    0.01870 =
         0.01710    0.00146    0.00318   -0.00550
AFIX  33
H32A  6    0.946704    0.559383   -0.078571    11.00000   -1.50000
H32B  6    0.849253    0.647544   -0.041162    11.00000   -1.50000
H32C  6    0.891630    0.529664   -0.016052    11.00000   -1.50000
AFIX   0
C33P  1    0.930272    0.211762    0.044227    11.00000    0.01741    0.01513 =
         0.01813    0.00157    0.00178   -0.00479
AFIX  23
H33A  6    0.932611    0.224535   -0.003704    11.00000   -1.20000
H33B  6    0.964314    0.136534    0.054301    11.00000   -1.20000
AFIX   0
C34P  1    0.991032    0.255873    0.073981    11.00000    0.01933    0.01834 =
         0.02272    0.00102    0.00205   -0.00249
AFIX  33
H34A  6    1.062640    0.223110    0.055956    11.00000   -1.50000
H34B  6    0.958512    0.330132    0.063367    11.00000   -1.50000
H34C  6    0.990207    0.242152    0.121358    11.00000   -1.50000
AFIX   0
C35P  1    0.818977    0.117541    0.159576    11.00000    0.01725    0.01455 =
         0.01656    0.00179    0.00119   -0.00535
AFIX  23
H35A  6    0.884813    0.068499    0.137670    11.00000   -1.20000
H35B  6    0.771387    0.088561    0.162553    11.00000   -1.20000
AFIX   0
C36P  1    0.840255    0.129296    0.230638    11.00000    0.01845    0.01592 =
         0.01786    0.00229    0.00052   -0.00380
AFIX  33
H36A  6    0.870275    0.062079    0.254929    11.00000   -1.50000
H36B  6    0.888552    0.156515    0.228065    11.00000   -1.50000
H36C  6    0.775122    0.176579    0.252950    11.00000   -1.50000
PART    2
AFIX  66
C1S   1    0.175510    1.205761    0.229155    21.00000    0.01699    0.01859 =
         0.01868    0.00846    0.00639   -0.00542
AFIX  43
H1S   6    0.179585    1.215297    0.183070    21.00000   -1.20000
AFIX  65
C2S   1    0.127026    1.149715    0.259816    21.00000    0.01699    0.01859 =
         0.01868    0.00846    0.00639   -0.00542
AFIX  43
H2S   6    0.098662    1.121751    0.234244    21.00000   -1.20000
AFIX  65
C3S   1    0.120935    1.135462    0.328695    21.00000    0.01699    0.01859 =
         0.01868    0.00846    0.00639   -0.00542
AFIX  43
H3S   6    0.088496    1.097963    0.349209    21.00000   -1.20000
AFIX  65
C4S   1    0.163328    1.177256    0.366915    21.00000    0.01699    0.01859 =
         0.01868    0.00846    0.00639   -0.00542
AFIX  43
H4S   6    0.159253    1.167721    0.413000    21.00000   -1.20000
AFIX  65
C5S   1    0.211813    1.233303    0.336256    21.00000    0.01699    0.01859 =
         0.01868    0.00846    0.00639   -0.00542
AFIX  43
H5S   6    0.240176    1.261266    0.361827    21.00000   -1.20000
AFIX  65
C6S   1    0.217904    1.247556    0.267376    21.00000    0.01699    0.01859 =
         0.01868    0.00846    0.00639   -0.00542
AFIX  43
H6S   6    0.250344    1.285055    0.246863    21.00000   -1.20000
PART    1
AFIX  66
C7S   1    0.909019    1.003016    0.429718    11.00000    0.03197    0.03481 =
         0.02490    0.00038   -0.00087   -0.02098
C8S   1    0.990306    0.970883    0.380585    11.00000    0.03492    0.04893 =
         0.01687    0.01229    0.00290   -0.03180
AFIX  43
H8S   6    0.983831    1.013605    0.341979    11.00000   -1.20000
AFIX  65
C9S   1    1.081272    0.874898    0.389153    11.00000    0.02920    0.04979 =
         0.02905   -0.00509   -0.00236   -0.01876
AFIX  43
H9S   6    1.135659    0.853400    0.356279    11.00000   -1.20000
AFIX  65
C10S  1    1.090951    0.811045    0.446854    11.00000    0.02522    0.03467 =
         0.04105   -0.00860   -0.00579   -0.00919
AFIX  43
H10S  6    1.151814    0.746825    0.452587    11.00000   -1.20000
AFIX  65
C11S  1    1.009664    0.843176    0.495988    11.00000    0.03759    0.03494 =
         0.02997    0.00056   -0.00605   -0.01295
AFIX  43
H11S  6    1.016140    0.800453    0.534594    11.00000   -1.20000
AFIX  65
C12S  1    0.918698    0.939161    0.487421    11.00000    0.03333    0.02448 =
         0.01713    0.00707    0.00025   -0.01457
AFIX  43
H12S  6    0.864311    0.960659    0.520295    11.00000   -1.20000
AFIX   0
C13S  1    0.808775    1.103652    0.423047    11.00000    0.04901    0.02818 =
         0.05327    0.00692   -0.02543   -0.01489
AFIX  33
H13A  6    0.763468    1.110856    0.462235    11.00000   -1.50000
H13B  6    0.823802    1.160890    0.417627    11.00000   -1.50000
H13C  6    0.774353    1.104166    0.384974    11.00000   -1.50000
PART    3
AFIX  66
C14S  1    0.172675    1.200639    0.312789   -21.00000    0.01699    0.01859 =
         0.01868    0.00846    0.00639   -0.00542
C15S  1    0.197204    1.231013    0.249089   -21.00000    0.01699    0.01859 =
         0.01868    0.00846    0.00639   -0.00542
AFIX  43
H15S  6    0.225384    1.276276    0.243180   -21.00000   -1.20000
AFIX  65
C16S  1    0.179613    1.193737    0.194219   -21.00000    0.01699    0.01859 =
         0.01868    0.00846    0.00639   -0.00542
AFIX  43
H16S  6    0.196025    1.214060    0.151600   -21.00000   -1.20000
AFIX  65
C17S  1    0.137495    1.126086    0.203050   -21.00000    0.01699    0.01859 =
         0.01868    0.00846    0.00639   -0.00542
AFIX  43
H17S  6    0.125726    1.101146    0.166339   -21.00000   -1.20000
AFIX  65
C18S  1    0.112966    1.095711    0.266750   -21.00000    0.01699    0.01859 =
         0.01868    0.00846    0.00639   -0.00542
AFIX  43
H18S  6    0.084786    1.050448    0.272658   -21.00000   -1.20000
AFIX  65
C19S  1    0.130556    1.132987    0.321620   -21.00000    0.01699    0.01859 =
         0.01868    0.00846    0.00639   -0.00542
AFIX   0
C20S  1    0.196835    1.232658    0.374105   -21.00000    0.01699    0.01859 =
         0.01868    0.00846    0.00639   -0.00542
AFIX  33
H20A  6    0.173911    1.203920    0.412925   -21.00000   -1.50000
H20B  6    0.271462    1.206738    0.374374   -21.00000   -1.50000
H20C  6    0.160526    1.307717    0.374084   -21.00000   -1.50000
AFIX   0
HKLF    4


REM  DySc2N@Ih(7)-C80/Ni(OEP)/toluene/benzene in P-1
REM R1 =  0.1548 for   12023 Fo > 4sig(Fo)  and  0.1579 for all   12527 data
REM   1219 parameters refined using   1038 restraints

END

WGHT      0.1885    200.0558

REM Highest difference peak  4.861,  deepest hole -2.160,  1-sigma level  0.267
Q1    1   0.8030  0.6766  0.3728  11.00000  0.05    4.86
Q2    1   0.7190  0.7194  0.3379  11.00000  0.05    4.38
Q3    1   0.7738  0.7632  0.3915  11.00000  0.05    3.86
Q4    1   0.4952  0.4963  0.0587  11.00000  0.05    3.39
Q5    1   0.5626  0.7149  0.2789  11.00000  0.05    3.14
Q6    1   0.5451  0.5302  0.0955  11.00000  0.05    3.03
Q7    1   0.8035  0.5368  0.2919  11.00000  0.05    3.01
Q8    1   0.5589  0.4776  0.0804  11.00000  0.05    2.68
Q9    1   0.6833  0.8114  0.3623  11.00000  0.05    1.98
Q10   1   0.7437  0.5893  0.2472  11.00000  0.05    1.57
Q11   1   0.7424  0.8121  0.1358  11.00000  0.05    1.23
Q12   1   0.6208  0.4641  0.2700  11.00000  0.05    1.18
Q13   1   0.5541  0.5801  0.4684  11.00000  0.05    1.13
Q14   1   0.5752  0.8278 -0.0817  11.00000  0.05    1.12
Q15   1   0.9418  0.1988  0.0092  11.00000  0.05    1.12
Q16   1   0.5765  0.7554  0.4085  11.00000  0.05    1.11
Q17   1   0.9958  0.2496  0.0402  11.00000  0.05    1.10
Q18   1   0.7993  0.9533  0.5679  11.00000  0.05    1.08
Q19   1   0.7398  0.9289  0.3673  11.00000  0.05    1.06
Q20   1   0.4193  0.8611  0.2241  11.00000  0.05    1.06
;
_shelx_res_checksum              50508
